# Supplementary material for: 4′-Deoxypyridoxine disrupts vitamin B6 homeostasis in Escherichia coli K12 through combined inhibition of cumulative B6 uptake and PLP-dependent enzyme activity
Source: Microbiology (Reading). 2023 Apr 11;169(4):001319. doi: 10.1099/mic.0.001319 (PMC10202323; doi:10.1099/mic.0.001319)
Supplement: Supplementary material 2 [file mic-169-1319-s002.xlsx]

## Sheet: Supp Data 1. Explanation
Supplementary data 1 key:
Supp Data 1A. Comprehensive dataset: Log2 fitness scores for the Keio_ML9 RB-Tn-Seq mutant library
	'sysName' for each gene corresponds to the Blattner identifiers of Escherichia coli Str. K12 MG1655; Gene alias and gene product description are given for each identifier.
	Fitness scores are indicated by the medium type in the column header (LB, M9, or M9 + the ratio of 4dPN to PN)
	Fitness scores < -2 indicate a significant fitness defect upon loss of gene function in the given growth condition
	Fitness scores > 2 indicate a significant fitness advantage upon loss of gene function in the given growth condition
Supp Data 1B. Filtered analysis from Supp Data 1A, focusing specifically on a yggS mutant

## Sheet: Supp Data 1A. AveFitnessScore
sysName	Gene	description	LB	M9	2.5x 4dPN/PN	5x 4dPN/PN	12.5x 4dPN/PN	250x 4dPN/PN
b0001	thrL	thr operon leader peptide (NCBI)	0.15044	-0.00911991	-0.147324	-0.176181	-0.0228632	0.0135135
b0002	thrA	bifunctional aspartokinase I/homeserine dehydrogenase I (NCBI)	-0.134149	-2.84667	-2.42385	-2.06475	-2.38018	-2.26456
b0003	thrB	homoserine kinase (NCBI)	-0.182611	-2.75512	-2.89401	-2.39516	-2.80215	-2.66735
b0004	thrC	threonine synthase (NCBI)	-0.603079	-4.24168	-4.4548	-3.58614	-5.19321	-3.87304
b0005	yaaX	hypothetical protein (NCBI)	0.105508	-0.00673843	0.0675144	-0.171433	0.00490447	0.0479532
b0006	yaaA	hypothetical protein (NCBI)	-0.0480543	-0.110261	-0.0869578	-0.0794227	-0.137042	-0.0892857
b0007	yaaJ	predicted transporter (NCBI)	-0.0903788	-0.23965	-0.0531201	-0.0459815	0.0511397	-0.0714469
b0008	talB	transaldolase B (NCBI)	0.0883741	-0.0511937	0.106044	-0.0252049	-0.044227	0.00465216
b0009	mog	molybdenum cofactor biosynthesis protein (NCBI)	-0.138242	-0.0589689	0.155916	0.109862	0.0971866	0.120156
b0010	yaaH	conserved inner membrane protein associated with acetate transport (NCBI)	0.0156747	-0.155389	-0.057533	-0.0451507	-0.0691661	-0.0807081
b0011	yaaW	hypothetical protein (NCBI)	-0.114567	-0.103783	-0.0741235	-0.0588057	-0.0384285	0.00843187
b0013	yaaI	hypothetical protein (NCBI)	-0.121391	0.0182471	0.0339101	-0.194029	0.00731592	0.155646
b0014	dnaK	molecular chaperone DnaK (NCBI)	0.300656	-0.703066	-1.10562	-0.837901	-0.68134	-0.654393
b0015	dnaJ	chaperone Hsp40, co-chaperone with DnaK (NCBI)	0.371011	0.0494942	-0.495759	-0.583719	-0.493536	-0.730377
b0018	mokC	regulatory protein for HokC, overlaps CDS of hokC (NCBI)	-0.199884	0.0925507	0.0707435	-0.0598152	0.212127	0.114066
b0019	nhaA	pH-dependent sodium/proton antiporter (NCBI)	0.177864	0.0430107	-0.0529458	0.012243	0.114823	0.0494693
b0020	nhaR	DNA-binding transcriptional activator (NCBI)	-0.0305519	0.0425009	-0.000668832	0.0463543	-0.0710237	0.0680827
b0028	fkpB	FKBP-type peptidyl-prolyl cis-trans isomerase (rotamase) (NCBI)	0.112663	-0.0353167	-0.0778297	0.0642044	0.202942	0.096469
b0030	rihC	ribonucleoside hydrolase 3 (NCBI)	-0.100037	-0.0665595	-0.164412	-0.0902424	-0.263387	-0.144282
b0032	carA	carbamoyl-phosphate synthase small subunit (NCBI)	-0.59529	-2.86214	-2.48642	-2.21694	-2.40644	-2.42732
b0033	carB	carbamoyl-phosphate synthase large subunit (NCBI)	-0.681121	-3.40262	-2.94102	-2.54968	-2.72481	-2.908
b0034	caiF	transcriptional regulator of cai operon (VIMSS)	0.0448442	0.0633178	0.0346065	-0.0753937	-0.00386679	0.0624228
b0035	caiE	possible synthesis of cofactor for carnitine racemase and dehydratase (VIMSS)	0.00895251	0.143147	0.0992884	0.0974668	-0.0949975	0.095971
b0036	caiD	crotonobetainyl CoA hydratase (RefSeq)	-0.10796	-0.0970183	-0.0710252	-0.00161645	0.000891538	-0.00734366
b0037	caiC	predicted crotonobetaine CoA ligase:carnitine CoA ligase (RefSeq)	-0.0255806	-0.0353394	-0.0346048	-0.0580311	-0.0606169	-0.086794
b0038	caiB	crotonobetainyl-CoA:carnitineCoA-transferase (NCBI)	-0.109408	-0.0806927	-0.0934615	-0.0813063	-0.135874	-0.055547
b0039	caiA	crotonobetaine reductase subunit II, FAD-binding (NCBI)	-0.0531404	-0.0534367	0.0239513	-0.00427925	0.115471	0.0144061
b0040	caiT	L-carnitine/gamma-butyrobetaine antiporter (NCBI)	0.0550596	-0.107935	-0.0510447	0.0428832	-0.0698062	-0.0142636
b0041	fixA	probable flavoprotein subunit, carnitine metabolism (VIMSS)	0.0590086	0.0534132	0.117785	0.0475399	0.0178298	0.0137633
b0042	fixB	predicted electron transfer flavoprotein, NAD/FAD-binding domain and ETFP adenine nucleotide-binding domain-like (NCBI)	0.0108856	-0.0871397	-0.00203013	0.0595686	0.0522268	0.00981188
b0043	fixC	predicted oxidoreductase with FAD/NAD(P)-binding domain (NCBI)	-0.10685	-0.0614562	-0.0515199	0.0463917	0.0644167	-0.0295141
b0044	fixX	predicted 4Fe-4S ferredoxin-type protein (NCBI)	0.247018	-0.0249188	0.108168	0.0959087	0.266097	0.229453
b0045	yaaU	predicted transporter (NCBI)	0.0350256	-0.0543287	0.06767	-0.0286556	-0.113308	-0.105945
b0046	kefF	glutathione-regulated potassium-efflux system ancillary protein (NCBI)	-0.111343	0.00396882	0.0655206	-0.0158631	-0.0153436	-0.0139826
b0047	kefC	glutathione-regulated potassium-efflux system protein (NCBI)	-0.127394	0.00293418	0.00291495	-0.0715765	0.0296262	-0.0105969
b0049	apaH	diadenosinetetraphosphatase (NCBI)	-0.868302	-1.99071	-2.50092	-2.16084	-1.45164	-2.16393
b0050	apaG	hypothetical protein (NCBI)	0.0498036	-0.0564523	-0.13301	-0.0679376	-0.123352	-0.211662
b0051	ksgA	dimethyladenosine transferase (NCBI)	-0.801073	-0.329611	-0.78332	-0.529399	-0.348784	-0.611137
b0052	pdxA	4-hydroxythreonine-4-phosphate dehydrogenase (NCBI)	-0.142362	-0.642474	-0.644787	-0.888447	-1.31511	-0.955704
b0053	surA	peptidyl-prolyl cis-trans isomerase (PPIase) (NCBI)	1.21728	-0.30292	-2.05621	-0.756524	-1.16894	-1.35723
b0055	djlA	Dna-J like membrane chaperone protein (NCBI)	-0.145767	-0.0591429	0.0546612	0.0323837	-0.0330147	-0.0951013
b0058	rluA	pseudouridine synthase for 23S rRNA (position 746) and tRNAphe(position 32) (NCBI)	0.0590665	0.239242	0.0744884	0.0750984	0.192747	0.0438733
b0059	hepA	ATP-dependent helicase HepA (NCBI)	-0.0431495	0.919491	0.23204	0.284536	0.300332	0.272292
b0060	polB	DNA polymerase II (NCBI)	-0.025842	-0.0780782	-0.0130921	-0.0111302	-0.0877418	0.0214705
b0061	araD	L-ribulose-5-phosphate 4-epimerase (NCBI)	-0.123304	-0.143163	-0.0921651	-0.154725	0.0122764	-0.053483
b0064	araC	DNA-binding transcriptional dual regulator (NCBI)	0.280028	0.0509826	0.0494038	0.0253518	0.128525	0.134502
b0065	yabI	conserved inner membrane protein (NCBI)	-0.314288	-0.133803	-0.0504224	-0.0278639	-0.103435	0.0840323
b0066	thiQ	thiamin transporter subunit (NCBI)	-0.136243	-0.0300426	-0.154363	-0.151597	-0.326848	-0.223318
b0067	thiP	thiamin ABC transporter membrane protein (NCBI)	-0.0367855	0.00566692	-0.0951751	-0.141864	-0.121443	-0.155594
b0068	tbpA	thiamin transporter subunit (NCBI)	0.0865914	-0.0493629	-0.173991	-0.167196	-0.128499	-0.259944
b0069	sgrR	DNA-binding transcriptional regulator (NCBI)	-0.196577	0.019977	-0.0460898	0.0199064	0.133062	0.0198976
b0071	leuD	isopropylmalate isomerase small subunit (NCBI)	-0.00531093	-4.47947	-5.01643	-4.67213	-4.57071	-4.91175
b0072	leuC	isopropylmalate isomerase large subunit (NCBI)	-0.0503995	-4.07029	-5.63097	-4.16534	-4.06612	-5.31742
b0073	leuB	3-isopropylmalate dehydrogenase (VIMSS)	0.0286188	-4.72423	-5.33755	-4.30469	-4.11433	-5.27237
b0074	leuA	2-isopropylmalate synthase (NCBI)	0.0672108	-4.55817	-5.04242	-3.71548	-4.09378	-5.16122
b0075	leuL	leu operon leader peptide (NCBI)	0.0708397	-1.4361	-1.67308	-1.4848	-1.64016	-1.55234
b0076	leuO	probable transcriptional activator for leuABCD operon (VIMSS)	0.0310386	-0.111256	-0.260258	-0.252487	-0.417256	-0.315872
b0078	ilvH	acetolactate synthase small subunit (NCBI)	0.149321	-1.26305	-1.39266	-1.58938	-1.85892	-1.76137
b0080	fruR	DNA-binding transcriptional dual regulator (NCBI)	-1.08374	-0.50259	-0.656085	-0.185253	0.279894	-0.293015
b0081	mraZ	hypothetical protein (NCBI)	0.135319	-0.0210112	-0.103336	-0.0979014	0.267092	-0.0540601
b0082	mraW	S-adenosyl-methyltransferase (NCBI)	0.121322	0.677569	0.531936	0.233641	0.133971	0.709851
b0088	murD	UDP-N-acetylmuramoyl-L-alanyl-D-glutamatesynthetase (NCBI)	-0.484087	-0.0884193	-0.261603	-0.189249	-0.170267	0.116317
b0092	ddlB	D-alanylalanine synthetase (NCBI)	-0.357646	-0.134605	-0.0180504	0.114961	0.294261	-0.0186238
b0097	yacA	orf, hypothetical protein (VIMSS)	0.211437	0.38577	0.0820243	0.189964	0.254373	0.275477
b0099	mutT	nucleoside triphosphate pyrophosphohydrolase, marked preference for dGTP (NCBI)	-0.263408	-0.182354	-0.387533	-0.00239365	0.330079	-0.179185
b0101	yacG	zinc-binding protein (NCBI)	-0.00271286	-0.238008	-0.221281	-0.152991	-0.0468761	-0.0460812
b0102	yacF	hypothetical protein (NCBI)	-0.0120771	-0.05101	-0.399868	-0.140356	-0.178599	-0.356083
b0104	guaC	guanosine 5'-monophosphate oxidoreductase (NCBI)	-0.0357443	-0.0783868	-0.0793226	-0.0856341	0.0253101	-0.189923
b0106	hofC	assembly protein in type IV pilin biogenesis, transmembrane protein (NCBI)	0.0659193	0.00454223	0.033553	0.0193933	0.0657497	0.0128508
b0107	hofB	conserved protein with nucleoside triphosphate hydrolase domain (NCBI)	-0.0199383	0.0663948	0.0292396	0.0797283	0.0451376	0.0359654
b0108	ppdD	predicted major pilin subunit (NCBI)	-0.113738	-0.184128	-0.0837956	-0.050829	0.2342	0.0385027
b0109	nadC	nicotinate-nucleotide pyrophosphorylase (NCBI)	-0.0535398	-0.683225	-0.621109	-0.423206	-0.0289708	-0.544436
b0110	ampD	N-acetyl-anhydromuranmyl-L-alanine amidase (NCBI)	0.0303242	0.0691622	0.0188143	0.0600625	-0.0425881	-0.103671
b0111	ampE	predicted inner membrane protein (NCBI)	-0.00996995	0.026618	-0.0976341	-0.101054	-0.13936	0.0752815
b0112	aroP	aromatic amino acid transporter (NCBI)	0.0161006	-0.144919	-0.138784	-0.0897282	-0.0971293	-0.153704
b0113	pdhR	transcriptional regulator of pyruvate dehydrogenase complex (NCBI)	-0.626108	-2.15108	-1.40838	-1.57563	-1.91141	-1.77023
b0114	aceE	pyruvate dehydrogenase subunit E1 (NCBI)	-0.327583	-0.378201	-0.403219	-0.176195	-0.744037	-0.602307
b0117	yacH	hypothetical protein (NCBI)	0.00777945	0.0482278	0.0423117	0.0616313	0.0476897	0.0530784
b0118	acnB	aconitate hydratase (NCBI)	-0.0354448	-0.134014	-0.155446	-0.0864695	-0.110582	-0.121432
b0119	yacL	orf, hypothetical protein (VIMSS)	-0.0331068	0.0409041	-0.0498573	0.0136341	-0.0941576	0.00283072
b0120	speD	S-adenosylmethionine decarboxylase proenzyme (NCBI)	-0.260374	-0.31531	0.000354439	-0.0155823	-0.265701	0.0498246
b0121	speE	spermidine synthase (NCBI)	-0.560808	-0.613611	-0.162545	-0.0686017	-0.578395	-0.114702
b0122	yacC	orf, hypothetical protein (VIMSS)	-0.0377766	-0.108678	-0.725409	-0.398467	-0.527275	-0.670521
b0123	cueO	multicopper oxidase (laccase) (NCBI)	-0.0116687	-0.0165686	0.0110738	-0.0669092	0.159842	0.0172465
b0124	gcd	glucose dehydrogenase (NCBI)	-0.0382166	-0.0230821	-0.00434124	0.031292	0.00331427	-0.0244572
b0125	hpt	hypoxanthine phosphoribosyltransferase (VIMSS)	-0.104464	-0.14459	-0.321158	-0.0281901	-0.282502	-0.330241
b0127	yadG	predicted transporter subunit: ATP-binding component of ABC superfamily (NCBI)	0.0455889	-0.0601814	0.139166	0.0464123	0.00164484	0.00174995
b0128	yadH	predicted transporter subunit: membrane component of ABC superfamily (NCBI)	-0.0827946	-0.0182272	0.0829986	0.030344	0.0166816	-0.122139
b0129	yadI	predicted PTS Enzyme IIA (NCBI)	0.0186308	0.0694313	0.0681248	0.0500974	0.0529515	-0.0605129
b0130	yadE	predicted polysaccharide deacetylase lipoprotein (NCBI)	-0.0187953	-0.0475976	-0.0270984	0.0359379	-0.0297162	0.0695824
b0131	panD	aspartate 1-decarboxylase precursor (NCBI)	0.136968	0.181108	-0.19675	0.0504226	0.243561	-0.0484926
b0132	yadD	predicted transposase (NCBI)	-0.125675	-0.0732889	0.00220604	-0.0172002	0.00315946	-0.0556698
b0133	panC	pantoate--beta-alanine ligase (NCBI)	-0.0616755	-0.0759496	-0.238222	-0.105738	0.126448	-0.0952624
b0134	panB	3-methyl-2-oxobutanoate hydroxymethyltransferase (NCBI)	0.00285813	-0.0296928	-0.181452	-0.0125562	-0.0118129	-0.128557
b0135	yadC	predicted fimbrial-like adhesin protein (NCBI)	-0.0172447	0.0197826	0.0353368	-0.045703	-0.0212892	-0.0794438
b0136	yadK	predicted fimbrial-like adhesin protein (NCBI)	-0.0668829	-0.00484082	0.00813663	-0.082906	-0.0717996	-0.15935
b0137	yadL	predicted fimbrial-like adhesin protein (NCBI)	0.0636405	-0.0111074	0.0582259	-0.00867934	0.128904	0.0501466
b0138	yadM	putative fimbrial-like protein (VIMSS)	-0.0885118	-0.0713395	-0.0627082	-0.039277	-0.157429	-0.122285
b0139	htrE	predicted outer membrane usher protein (NCBI)	0.00596954	0.0349595	0.0128595	0.0548983	0.0246776	0.00320667
b0140	ecpD	predicted periplasmic pilin chaperone (NCBI)	0.0758684	0.00940735	0.058836	0.0261679	0.13262	0.087222
b0141	yadN	predicted fimbrial-like adhesin protein (NCBI)	-0.224814	-0.165693	-0.0803283	-0.0370923	0.0517744	-0.0417778
b0142	folK	2-amino-4-hydroxy-6-hydroxymethyldihyropteridine pyrophosphokinase (NCBI)	-0.412114	-1.67759	-2.31168	-2.35535	-1.74656	-1.68001
b0143	pcnB	poly(A) polymerase I (VIMSS)	-0.472653	-0.0938265	0.0978179	-0.0399012	-0.305512	0.0690764
b0144	yadB	glutamyl-Q tRNA(Asp) synthetase (RefSeq)	0.0637648	-0.00187215	0.0305444	-0.0664368	-0.0128964	-0.0392319
b0145	dksA	DNA-binding transcriptional regulator of rRNA transcription, DnaK suppressor protein (NCBI)	-0.607561	-3.27376	-3.38902	-3.03262	-3.15766	-3.33735
b0146	sfsA	sugar fermentation stimulation protein A (NCBI)	0.0193135	0.159744	0.0759132	-0.0522522	-0.0176947	0.128688
b0147	yadP	orf, hypothetical protein (VIMSS)	0.0285041	0.0711669	0.0630329	0.1296	0.144756	0.12046
b0148	hrpB	helicase, ATP-dependent (VIMSS)	0.00899289	0.00960489	0.0210554	0.058815	0.0598504	0.0296957
b0149	mrcB	penicillin-binding protein 1b (NCBI)	-1.67678	-1.07207	-0.935256	-0.853869	-0.573515	-0.817188
b0150	fhuA	ferrichrome outer membrane transporter (NCBI)	0.0389959	-0.0326728	0.0130227	-0.042884	0.0662138	-0.0153088
b0151	fhuC	iron-hydroxamate transporter subunit (NCBI)	0.00900873	-0.00385251	-0.0101364	-0.152409	-0.0721536	-0.0873607
b0152	fhuD	iron-hydroxamate transporter subunit (NCBI)	0.199847	0.0240504	0.00901409	-0.0534318	-0.00902465	-0.0682051
b0153	fhuB	fused iron-hydroxamate transporter subunits of ABC superfamily: membrane components (NCBI)	0.00715076	-0.0114888	0.0108793	-0.0372987	-0.00454891	0.0157246
b0155	clcA	chloride channel protein (NCBI)	0.0136508	0.0563956	0.14001	0.102569	0.0676635	0.134145
b0157	yadS	conserved inner membrane protein (NCBI)	0.00746458	-0.00432928	-0.0885739	-0.0291813	0.0107997	-0.174949
b0158	btuF	vitamin B12-transporter protein BtuF (NCBI)	0.147946	-0.173106	-0.191808	-0.0774299	-0.248063	-0.135217
b0160	dgt	deoxyguanosinetriphosphate triphosphohydrolase (NCBI)	0.0337467	0.0885059	0.143019	0.135832	0.16478	0.138259
b0161	degP	serine endoprotease (protease Do), membrane-associated (NCBI)	-0.891963	-0.541838	-0.771979	-0.561518	-0.430439	-0.61853
b0162	yaeG	orf, hypothetical protein (VIMSS)	0.0271903	-0.118149	-0.0742908	-0.0824982	-0.182929	-0.191966
b0163	yaeH	hypothetical protein (NCBI)	0.183587	0.0678517	0.201619	0.140535	-0.134889	-0.00857234
b0164	yaeI	orf, hypothetical protein (VIMSS)	-0.0242438	0.0685077	0.0906492	-0.0755372	0.162614	-0.0420989
b0167	glnD	PII uridylyl-transferase (NCBI)	-0.363935	-0.387991	-0.364944	-0.482941	-0.473922	-0.304153
b0178	hlpA	periplasmic chaperone (NCBI)	0.291117	0.285556	-1.11801	-0.127664	-0.328512	-0.814416
b0183	rnhB	ribonuclease HII (NCBI)	-0.0551118	0.0774062	0.109064	0.0626217	0.00918406	0.00280823
b0186	ldcC	lysine decarboxylase 2, constitutive (NCBI)	-0.00961571	0.0126686	0.00814566	0.0172008	0.0613188	-0.0355784
b0187	yaeR	orf, hypothetical protein (VIMSS)	-0.234833	-0.0719509	-0.00473671	0.0128068	-0.109209	0.019586
b0189	yaeO	orf, hypothetical protein (VIMSS)	-0.0385325	-0.139451	-0.451435	-0.344822	-0.301159	-0.389664
b0190	yaeQ	hypothetical protein (NCBI)	0.234379	0.170509	0.0740992	0.0247658	-0.16814	0.0499224
b0191	yaeJ	hypothetical protein (NCBI)	-0.0837117	0.269853	0.180075	0.427198	0.170454	0.219777
b0192	nlpE	lipoprotein involved with copper homeostasis and adhesion (NCBI)	-0.0476745	0.0559591	-0.0684419	0.00400903	-0.0156439	0.0222098
b0193	yaeF	orf, hypothetical protein (VIMSS)	-0.023003	0.117275	0.152114	0.0912794	0.0313304	0.0336199
b0195	yaeB	hypothetical protein (NCBI)	0.111718	0.408902	0.408745	0.280361	0.441472	0.394115
b0196	rcsF	predicted outer membrane protein, signal (NCBI)	0.145337	0.33497	0.545748	0.485515	0.374735	0.576111
b0197	metQ	DL-methionine transporter subunit (NCBI)	-0.167082	0.38991	0.035001	0.149125	0.0207821	0.158599
b0198	metI	DL-methionine transporter subunit (NCBI)	0.355367	0.274798	0.0213577	0.12854	0.100294	0.140011
b0199	metN	DL-methionine transporter subunit (NCBI)	0.0283825	0.218842	0.0782183	0.110099	0.0485355	0.0248308
b0200	gmhB	hypothetical protein (NCBI)	-1.15612	-1.77364	-1.565	-1.48812	-1.82223	-1.65445
b0207	dkgB	2,5-diketo-D-gluconate reductase B (NCBI)	-0.0451301	0.00771463	0.0770288	-0.0248935	-0.0997869	0.1589
b0208	yafC	predicted DNA-binding transcriptional regulator (NCBI)	0.0897465	0.0855428	0.153653	0.0629512	0.0356186	0.118209
b0209	yafD	hypothetical protein (NCBI)	-0.277777	0.0461744	-0.23345	-0.259408	-0.0436737	-0.514424
b0210	yafE	predicted S-adenosyl-L-methionine-dependent methyltransferase (NCBI)	0.046453	0.00541781	-0.00304601	0.101965	0.141842	-0.0441983
b0211	mltD	predicted membrane-bound lytic murein transglycosylase D (NCBI)	-0.19169	-0.0608819	-0.0386107	-0.071998	-0.0185544	0.0228096
b0212	gloB	predicted hydroxyacylglutathione hydrolase (NCBI)	0.117002	0.210237	-0.187149	0.115283	0.249519	0.110581
b0213	yafS	orf, hypothetical protein (VIMSS)	-0.0146055	-0.0893377	0.154203	0.286725	0.0455326	0.187034
b0217	yafT	predicted aminopeptidase (NCBI)	-0.0766983	-0.00842007	-0.131579	-0.103778	-0.000574308	-0.164454
b0218	yafU	predicted inner membrane protein (RefSeq)	-0.0896806	0.0830858	-0.0368321	0.132161	0.0316166	0.181913
b0219	yafV	predicted C-N hydrolase family amidase, NAD(P)-binding (NCBI)	-0.184372	0.203692	0.184559	-0.0140942	-0.102811	0.0305985
b0220	ivy	inhibitor of vertebrate C-lysozyme (NCBI)	0.148557	0.0820918	0.0054915	0.148611	0.171239	0.166018
b0221	yafH	putative acyl-CoA dehydrogenase (EC 1.3.99.-) (VIMSS)	0.00284871	0.0269987	0.0561343	0.0481637	-0.0535576	0.0668962
b0222	lpcA	phosphoheptose isomerase (NCBI)	-0.753741	-0.286315	-0.955044	-0.412402	0.916506	-0.458168
b0223	yafJ	predicted amidotransfease (NCBI)	-0.00938012	-0.323418	-0.0553464	-0.156976	-0.200147	-0.085397
b0224	yafK	hypothetical protein (NCBI)	-0.00530753	0.020083	-0.237325	-0.00462655	-0.132348	-0.136171
b0225	yafQ	predicted toxin of the YafQ-DinJ toxin-antitoxin system (NCBI)	-0.360576	-0.119958	-0.0171042	0.0205554	-0.276528	0.0395398
b0226	dinJ	predicted antitoxin of YafQ-DinJ toxin-antitoxin system (NCBI)	0.200435	-0.00660664	0.116206	-0.0840325	-0.0913525	-0.0764659
b0227	yafL	predicted lipoprotein and C40 family peptidase (NCBI)	0.0479684	0.10972	0.054729	0.196102	0.235333	0.187617
b0228	yafM	hypothetical protein (NCBI)	0.0330247	0.0363535	-0.0299391	-0.0926274	-0.11619	-0.180205
b0229	lfhA	flagellar biosynthesis (VIMSS)	-0.120362	-0.0302934	-0.084055	-0.0280254	-0.113747	-0.106475
b0230	mbhA	putative motility protein (VIMSS)	0.0774959	0.156482	0.18664	0.108116	0.226159	0.238726
b0231	dinB	DNA polymerase IV (NCBI)	0.104978	0.0622277	0.0305599	0.0611802	0.0115815	0.0382043
b0232	yafN	predicted antitoxin of the YafO-YafN toxin-antitoxin system (NCBI)	-1.89518	-0.277102	-0.761873	-0.259309	-1.099	-0.393077
b0233	yafO	predicted toxin of the YafO-YafN toxin-antitoxin system (NCBI)	-0.0411045	0.0820196	-0.0729379	0.0784168	-0.0787214	-0.0594768
b0234	yafP	predicted acyltransferase with acyl-CoA N-acyltransferase domain (NCBI)	-0.233054	-0.0865254	-0.140047	-0.176453	-0.420653	-0.273589
b0235	ykfJ	hypothetical protein (RefSeq)	0.0949653	0.0697797	0.0859907	0.0759037	0.101571	-0.0168214
b0236	prfH	peptide chain release factor 2 (NCBI)	-0.0967543	-0.284205	-0.131887	-0.258381	-0.304605	-0.0890058
b0237	pepD	aminoacyl-histidine dipeptidase (peptidase D) (NCBI)	-0.122153	0.100965	0.0800592	0.153787	0.15254	0.0833969
b0238	gpt	xanthine phosphoribosyltransferase (NCBI)	0.0847646	0.189244	0.0249846	-0.214959	0.0034964	-0.0722865
b0239	frsA	fermentation/respiration switch protein (NCBI)	-0.0318618	0.169715	-0.0847094	0.0627839	0.0972724	-0.00764129
b0240	crl	DNA-binding transcriptional regulator (NCBI)	1.10901	0.289417	0.308953	0.456276	-0.0057426	0.388659
b0241	phoE	outer membrane phosphoporin protein E (NCBI)	0.0480657	0.047876	-0.00119317	0.0167826	-0.0562005	-0.00353983
b0242	proB	gamma-glutamyl kinase (NCBI)	0.135335	-4.19693	-4.63182	-3.49374	-3.93238	-4.46631
b0243	proA	gamma-glutamyl phosphate reductase (NCBI)	0.208559	-3.7595	-4.53667	-3.39463	-3.31479	-4.57311
b0245	ykfI	CP4-6 prophage; toxin of the YkfI-YafW toxin-antitoxin system (NCBI)	0.164999	0.198862	0.0426616	0.104538	-0.012455	-0.0587658
b0246	yafW	CP4-6 prophage; antitoxin of the YkfI-YafW toxin-antitoxin system (NCBI)	0.009474	-0.00497544	0.0923859	-0.0267063	-0.0279953	0.123931
b0247	ykfG	CP4-6 prophage; predicted DNA repair protein (NCBI)	0.0196183	-0.307898	-0.522786	-0.322968	-0.258321	-0.305043
b0248	yafX	CP4-6 prophage; predicted protein (NCBI)	-0.0812984	-0.058181	-0.00187791	-0.024439	-0.295936	0.111512
b0249	ykfF	CP4-6 prophage; predicted protein (NCBI)	-0.246507	-0.247278	-0.0171371	-0.148966	0.196184	0.135836
b0250	ykfB	CP4-6 prophage; predicted protein (NCBI)	-0.204273	-0.0845379	-0.237835	-0.138077	0.0389292	0.0526534
b0251	yafY	CP4-6 prophage; predicted DNA-binding transcriptional regulator (RefSeq)	-0.0666116	0.029815	-0.214785	-0.118007	-0.409645	-0.121086
b0252	yafZ	orf, hypothetical protein (VIMSS)	-0.030728	-0.0771281	-0.00333349	-0.0568124	0.0810091	-0.0457601
b0253	ykfA	putative GTP-binding protein (VIMSS)	0.00583407	-0.0292217	-0.04672	-0.0353526	-0.0383056	-0.00394073
b0254	perR	CP4-6 prophage; predicted DNA-binding transcriptional regulator (NCBI)	0.10685	0.0997832	0.0947527	0.117032	0.0304584	0.00979619
b0258	ykfC	orf, hypothetical protein (VIMSS)	-0.0690698	-0.0546813	0.0467341	-0.0702299	0.0198088	-0.0888098
b0260	ykfD	putative amino acid/amine transport protein (VIMSS)	-0.0078691	0.115866	0.0809493	0.0218703	0.112129	0.155213
b0261	mmuM	homocysteine methyltransferase (NCBI)	-0.0612118	-0.131984	-0.0863051	-0.0707442	0.00474603	-0.149848
b0262	afuC	putative ATP-binding component of a transport system (VIMSS)	0.0733172	0.0191958	0.000766983	0.0314137	0.0364559	-0.00447805
b0263	afuB	CP4-6 prophage; predicted ferric trasnporter subunit (RefSeq)	0.0193112	-0.00659811	-0.100033	-0.106037	0.126374	-0.0605153
b0266	yagB	orf, hypothetical protein (VIMSS)	0.146501	0.0541171	0.138838	0.118772	0.0055842	0.0427698
b0267	yagA	CP4-6 prophage; predicted DNA-binding transcriptional regulator (NCBI)	-0.0566229	-0.106824	-0.0619473	-0.0413277	-0.056193	-0.0181273
b0268	yagE	2-keto-3-deoxy gluconate (KDG) aldolase; CP4-6 prophage (NCBI)	-0.135779	-0.142729	-0.0453992	0.08411	0.0961833	-0.0189511
b0269	yagF	CP4-6 prophage; predicted dehydratase (NCBI)	-0.102516	-0.0427333	-0.0392936	-0.0438293	-0.0258571	-0.069239
b0270	yagG	CP4-6 prophage; predicted sugar transporter (NCBI)	0.0173874	-0.0842965	-0.00845063	0.040638	0.0679812	-0.103515
b0271	yagH	CP4-6 prophage; predicted xylosidase/arabinosidase (NCBI)	0.0311753	-0.0351366	-0.0585787	-0.0707559	0.0430925	-0.0653613
b0272	yagI	CP4-6 prophage; predicted DNA-binding transcriptional regulator (NCBI)	0.0256685	0.0980437	0.155874	0.0879393	0.140325	0.10386
b0273	argF	CP4-6 prophage; ornithine carbamoyltransferase 2, chain F (NCBI)	-0.073346	-0.0244022	-0.0819284	-0.0246805	-0.13463	-0.0638584
b0276	yagJ	CP4-6 prophage; predicted protein (RefSeq)	-0.0340634	0.0118572	-0.0305638	-0.045645	-0.0437076	0.0111689
b0277	yagK	CP4-6 prophage; conserved protein (NCBI)	-0.0292918	-0.015027	-0.0282414	0.0115471	-0.0172612	0.0243921
b0278	yagL	CP4-6 prophage; DNA-binding protein (NCBI)	-0.0951139	-0.13195	-0.159731	0.0558909	-0.171883	-0.10325
b0279	yagM	CP4-6 prophage; predicted protein (NCBI)	-0.109563	-0.202846	-0.155658	-0.158301	-0.107833	-0.187899
b0280	yagN	CP4-6 prophage; predicted protein (NCBI)	-0.0687645	0.120217	-0.129065	0.0373213	-0.151336	-0.0529841
b0281	intF	CP4-6 prophage; predicted phage integrase (NCBI)	-0.00128333	0.0075787	0.0612251	-0.0280986	0.0030277	0.0280592
b0283	yagQ	hypothetical protein (NCBI)	-0.0246832	-0.0772819	-0.103786	-0.0334744	-0.0952368	-0.0618384
b0284	yagR	predicted oxidoreductase with molybdenum-binding domain (NCBI)	-0.0687204	-0.0155277	0.069287	0.0344079	0.00976398	0.0189322
b0285	yagS	predicted oxidoreductase with FAD-binding domain (NCBI)	0.0402079	-0.14043	-0.244838	0.00835034	-0.177672	-0.0600012
b0286	yagT	predicted xanthine dehydrogenase, 2Fe-2S subunit (NCBI)	0.0536206	-0.0919995	0.0895895	-0.0990928	0.0112474	-0.0882608
b0287	yagU	conserved inner membrane protein (NCBI)	-0.110923	-0.101287	-0.0278189	-0.0302376	-0.160302	-0.0742112
b0288	ykgJ	predicted ferredoxin (NCBI)	0.041327	0.0185161	0.0157627	-0.029344	0.0510662	-0.0331159
b0289	yagV	orf, hypothetical protein (VIMSS)	-0.0481965	-0.0739721	0.00644757	0.0398672	-0.16212	-0.0941528
b0290	yagW	predicted receptor (NCBI)	-0.045878	0.0178928	-0.127694	-0.0488937	-0.0454132	-0.0949956
b0291	yagX	predicted aromatic compound dioxygenase (NCBI)	-0.0807983	-0.069669	-0.0152297	-0.048631	-0.0345661	-0.0200145
b0292	yagY	hypothetical protein (NCBI)	-0.0322598	-0.136078	-0.0287599	-0.199052	-0.0976166	-0.175161
b0293	yagZ	hypothetical protein (NCBI)	0.0877077	0.0739882	0.0310598	0.0176752	0.110095	0.0123743
b0294	ykgK	predicted regulator (NCBI)	0.114618	0.052364	-0.102125	-0.106141	0.0254542	0.16143
b0295	ykgL	hypothetical protein (NCBI)	-0.139948	-0.0961831	-0.120776	-0.000388976	-0.219859	-0.118798
b0296	ykgM	50S ribosomal protein L31 (NCBI)	-0.0798466	0.0814079	-0.168299	0.162981	0.0244737	0.299927
b0297	eaeH	attaching and effacing protein, pathogenesis factor (RefSeq)	-0.0334744	-0.120252	-0.0236161	-0.110319	-0.106007	0.00130197
b0300	ykgA	putative ARAC-type regulatory protein (VIMSS)	-0.00900775	-0.192272	-0.024568	0.0816128	0.132793	-0.263665
b0301	ykgB	orf, hypothetical protein (VIMSS)	-0.012268	0.0327825	-0.03339	0.0537195	-0.0929952	-0.0134926
b0303	ykgI	orf, hypothetical protein (VIMSS)	-0.270869	-0.778771	-0.463179	-0.455435	-0.939562	-0.603536
b0304	ykgC	putative oxidoreductase (VIMSS)	0.0286213	0.0501852	0.0107727	0.0342912	0.0152672	-0.0129443
b0305	ykgD	predicted DNA-binding transcriptional regulator (NCBI)	-0.0332681	0.004016	-0.013128	-0.0378814	-0.0679409	0.0558345
b0306	ykgE	predicted oxidoreductase (NCBI)	-0.0330744	-0.0270354	-0.125719	-0.133382	-0.142939	-0.0814543
b0307	ykgF	predicted amino acid dehydrogenase with NAD(P)-binding domain and ferridoxin-like domain (NCBI)	0.11949	0.0428323	0.00202823	0.137989	0.144423	0.0623862
b0308	ykgG	putative transporter (VIMSS)	-0.0276379	-0.0736782	-0.0816934	-0.0465655	-0.126374	-0.129676
b0310	ykgH	predicted inner membrane protein (NCBI)	-0.351921	-0.351574	-0.206471	-0.109544	-0.208708	-0.023031
b0311	betA	choline dehydrogenase (NCBI)	0.082751	-0.00525117	-0.0725871	-0.0144723	-0.0128808	-0.0179603
b0312	betB	betaine aldehyde dehydrogenase, NAD-dependent (NCBI)	0.106498	0.080642	0.119978	0.0375632	0.08826	0.0935261
b0313	betI	probably transcriptional repressor of bet genes (VIMSS)	-0.0205511	0.0464479	0.00658212	0.0004264	-0.0300871	-0.0266871
b0314	betT	choline transporter of high affinity (NCBI)	-0.0276715	0.00892498	-0.0152287	-0.0675084	-0.00650406	-0.0260204
b0315	yahA	predicted DNA-binding transcriptional regulator (NCBI)	0.0767293	0.0611935	0.0085428	0.033451	0.036388	0.0226867
b0316	yahB	predicted DNA-bindng transcriptional regulator (NCBI)	-0.00814065	0.0136884	-0.00328632	-0.0303988	0.0196044	-0.00308872
b0317	yahC	predicted inner membrane protein (NCBI)	0.000684187	0.0627419	0.0713533	0.00689941	-0.0993418	-0.0139506
b0318	yahD	predicted transcriptional regulator with ankyrin domain (NCBI)	0.0580469	0.00879746	-0.124032	-0.296605	-0.156795	-0.0366892
b0319	yahE	hypothetical protein (NCBI)	-0.0639551	-0.0441398	-0.075265	-0.178518	0.0420013	-0.0290491
b0320	yahF	predicted acyl-CoA synthetase with NAD(P)-binding domain and succinyl-CoA synthetase domain (NCBI)	0.0256328	-0.0328286	0.11738	0.0600883	0.0418858	-0.0544549
b0321	yahG	hypothetical protein (NCBI)	-0.0763773	-0.0822881	-0.054401	-0.0330826	-0.0716103	-0.0332285
b0323	yahI	predicted carbamate kinase-like protein (NCBI)	0.170988	-0.0477561	0.137302	-0.106186	0.0517113	-0.085675
b0324	yahJ	deaminase (NCBI)	0.0584908	-0.161044	-0.0196917	-0.0844517	-0.0628618	-0.091514
b0325	yahK	predicted oxidoreductase, Zn-dependent and NAD(P)-binding (NCBI)	0.0133384	0.139868	0.10283	0.144274	0.0226347	0.0625926
b0326	yahL	hypothetical protein (NCBI)	-0.152115	-0.143494	-0.154986	-0.114438	-0.0899305	-0.216978
b0327	yahM	orf, hypothetical protein (VIMSS)	-0.00918488	-0.0598637	-0.0584368	0.0601564	0.0771398	-0.0237436
b0328	yahN	neutral amino-acid efflux system (NCBI)	0.070444	0.034761	0.0141775	-0.0446348	-0.0708042	0.0208998
b0329	yahO	hypothetical protein (NCBI)	0.0268031	0.0133104	0.0106682	0.0155609	-0.226638	-0.0464306
b0330	prpR	DNA-binding transcriptional activator (NCBI)	-0.0903014	-0.0711457	-0.0754732	-0.15264	-0.0164131	-0.152864
b0331	prpB	2-methylisocitrate lyase (NCBI)	-0.145176	0.0100316	0.037132	-0.0238966	0.0738637	-0.0693682
b0333	prpC	2-methylcitrate synthase (NCBI)	-0.023538	-0.00587448	-0.0380161	-0.0327182	-0.0226747	-0.052969
b0334	prpD	2-methylcitrate dehydratase (NCBI)	0.109305	0.118676	-0.0627679	0.0801292	-0.0386193	0.068679
b0335	prpE	predicted propionyl-CoA synthetase with ATPase domain (NCBI)	-0.0421761	0.0409862	-0.0381995	-0.0051337	-0.0703444	-0.0601862
b0336	codB	cytosine transporter (NCBI)	0.0954773	-0.0500509	-0.00992442	-0.104533	0.0289052	-0.0387027
b0337	codA	cytosine deaminase (NCBI)	0.0891753	0.0329519	-0.0322375	0.0109267	0.00343783	0.0498748
b0338	cynR	DNA-binding transcriptional dual regulator (NCBI)	0.0693483	0.107023	0.072273	0.151602	0.0245702	-0.0122501
b0339	cynT	carbonic anhydrase (NCBI)	-0.0612266	-0.0358885	0.0386918	0.0787129	0.589207	-0.0166441
b0340	cynS	cyanate hydratase (NCBI)	-0.106373	-0.0834386	-0.0701793	-0.306716	0.199121	-0.262682
b0341	cynX	predicted cyanate transporter (NCBI)	0.0208794	-0.0619171	-0.054368	-0.0244704	-0.078658	-0.108385
b0342	lacA	galactoside O-acetyltransferase (NCBI)	0.0945638	-0.0607926	0.118716	0.0247043	0.00858634	0.023158
b0343	lacY	galactoside permease (NCBI)	0.138949	0.0242435	0.0171454	-0.0125116	0.061439	-0.0254896
b0344	lacZ	beta-D-galactosidase (NCBI)	0.0258044	0.0461951	0.054469	-0.0128494	0.0907648	-0.0105612
b0345	lacI	transcriptional repressor of the lac operon (VIMSS)	-0.0356125	-0.0552819	-0.035085	-0.0405891	-0.0518167	0.000742444
b0346	mhpR	DNA-binding transcriptional activator, 3HPP-binding (RefSeq)	0.0296626	-0.0314082	-0.0555491	-0.157926	0.178629	0.0719059
b0347	mhpA	3-(3-hydroxyphenyl)propionate hydroxylase (NCBI)	0.0476394	0.0088619	-0.00255373	-0.0124663	0.0566028	0.0875357
b0348	mhpB	2,3-dihydroxyphenylpropionate 1,2-dioxygenase (NCBI)	0.311866	0.134981	0.16454	0.112909	0.157796	0.134923
b0349	mhpC	2-hydroxy-6-ketonona-2,4-dienedioic acid hydrolase (VIMSS)	-0.11742	-0.0714949	-0.0381221	-0.16085	-0.152553	-0.103622
b0350	mhpD	2-keto-4-pentenoate hydratase (VIMSS)	0.0530522	-0.0125596	0.107776	0.0531981	0.126053	-5.2585e-05
b0351	mhpF	acetaldehyde dehydrogenase (NCBI)	0.116643	0.0700465	0.0307616	-0.0599713	0.188404	0.139882
b0352	mhpE	4-hydroxy-2-ketovalerate aldolase (NCBI)	-0.0960469	-0.186033	-0.0791532	-0.143682	-0.221426	-0.0516108
b0353	mhpT	putative transport protein (VIMSS)	-0.162151	-0.138271	0.0287854	-0.197557	-0.311857	-0.0392186
b0354	yaiL	nucleoprotein/polynucleotide-associated enzyme (VIMSS)	0.111028	0.0427167	0.0678412	0.0368324	0.230525	0.000663907
b0355	frmB	predicted esterase (NCBI)	0.187626	-0.0194733	0.0933689	0.0162137	0.0350728	0.0199177
b0356	frmA	alcohol dehydrogenase class III/glutathione-dependent formaldehyde dehydrogenase (NCBI)	0.0189733	0.0985081	0.111067	0.0912182	0.115408	0.0799082
b0357	yaiN	putative alpha helix chain (VIMSS)	0.171198	0.322875	0.0880616	0.0421566	0.0427388	0.379438
b0358	yaiO	hypothetical protein (NCBI)	-0.0714892	-0.0271573	-0.0547844	0.0111208	-0.0835721	-0.0176324
b0363	yaiP	predicted glucosyltransferase (NCBI)	0.0454076	-0.00131145	0.0104527	-0.0472169	-0.0810512	-0.021839
b0364	yaiS	orf, hypothetical protein (VIMSS)	-0.399087	-0.104317	0.0306821	-0.156837	-0.514248	-0.394208
b0365	tauA	taurine transport system periplasmic protein (VIMSS)	-0.132715	-0.166004	-0.162165	-0.138368	-0.0645159	-0.0520282
b0366	tauB	taurine transporter subunit (NCBI)	-0.0649361	-0.158027	-0.121937	-0.110589	-0.125457	0.01212
b0367	tauC	taurine transporter subunit (NCBI)	-0.0818732	-0.150203	-0.314962	-0.0475089	0.0431049	0.0727591
b0368	tauD	taurine dioxygenase (NCBI)	-0.0582262	-0.187589	-0.163398	-0.20214	-0.17105	-0.203226
b0375	yaiV	predicted DNA-binding transcriptional regulator (RefSeq)	-0.125318	-0.0639806	0.112548	-0.0354335	0.0854736	-0.0860495
b0376	ampH	beta-lactamase/D-alanine carboxypeptidase (NCBI)	-0.114765	0.0829385	0.351487	0.233049	0.039297	0.229155
b0377	sbmA	predicted transporter (NCBI)	-0.0181237	-0.0612282	-0.0417601	-0.0912089	-0.124064	-0.0678568
b0378	yaiW	predicted DNA-binding transcriptional regulator (NCBI)	-0.026911	-0.0136685	-0.0238596	-0.0342325	-0.0220557	-0.0226064
b0379	yaiY	predicted inner membrane protein (NCBI)	-0.114573	0.0265071	-0.12115	-0.0299506	0.0854718	-0.0109301
b0380	b0380	orf, hypothetical protein (VIMSS)	0.0203213	0.123729	0.151806	-0.0121555	0.257032	0.00687038
b0381	ddlA	D-alanylalanine synthetase (NCBI)	0.0451331	0.47639	0.18153	0.0901311	0.0984247	0.0261664
b0382	yaiB	hypothetical protein (NCBI)	0.515203	0.12057	0.00717	0.210767	0.0512617	0.118512
b0383	phoA	alkaline phosphatase (VIMSS)	0.00286702	0.0262509	-0.0243673	-0.024657	-0.0150932	-0.00323434
b0384	psiF	induced by phosphate starvation (VIMSS)	-0.0054229	-0.012829	0.063766	0.0704316	-0.160048	-0.0307369
b0385	yaiC	predicted diguanylate cyclase (NCBI)	0.0689534	0.0867976	0.103323	0.0314754	0.176926	0.0787203
b0386	proC	pyrroline-5-carboxylate reductase (NCBI)	-0.541093	-3.82484	-4.13358	-3.3028	-3.66929	-3.66882
b0387	yaiI	orf, hypothetical protein (VIMSS)	-0.28225	-0.0331324	-0.181062	-0.0980849	-0.0707223	-0.184952
b0388	aroL	shikimate kinase II (NCBI)	0.832488	-0.0884797	-0.0679496	0.198422	-0.331335	0.209933
b0389	yaiA	hypothetical protein (NCBI)	0.382054	0.0780015	-0.288127	0.161903	0.437819	-0.0408409
b0390	aroM	hypothetical protein (NCBI)	-0.428302	-0.121095	-0.169471	-0.106285	-0.219197	-0.19107
b0391	yaiE	hypothetical protein (NCBI)	0.0641905	0.0091498	-0.00600589	0.0486918	0.0174743	-0.0734773
b0392	ykiA	hypothetical protein (NCBI)	0.0177804	0.034269	-0.050265	-0.0516002	0.0117969	0.0434672
b0393	rdgC	recombination associated protein (NCBI)	-0.126439	0.0750434	-0.108032	-0.0578895	-0.0657982	-0.116678
b0394	yajF	possible NAGC-like transcriptional regulator (VIMSS)	0.0640615	-0.0338379	-0.0660609	-0.086626	-0.07514	0.0217734
b0396	araJ	involved in either transport or processing of arabinose polymers (VIMSS)	0.0142947	0.0248803	0.0889406	0.0672751	0.0896307	0.0741178
b0397	sbcC	exonuclease, dsDNA, ATP-dependent (NCBI)	-0.01685	0.0271449	-0.0819787	-0.0325705	-0.0516903	-0.0351725
b0398	sbcD	exonuclease, dsDNA, ATP-dependent (NCBI)	0.0528082	0.0500751	-0.0186313	-0.0713551	0.0765937	0.132157
b0399	phoB	DNA-binding response regulator in two-component regulatory system with PhoR (or CreC) (NCBI)	-0.0279923	-0.0732752	-0.0779997	-0.0769178	-0.0681974	-0.15532
b0400	phoR	sensory histidine kinase in two-component regulatory system with PhoB (NCBI)	-0.144553	-0.091029	-0.217045	-0.226445	-0.0885686	-0.240519
b0401	brnQ	predicted branched chain amino acid transporter (LIV-II) (NCBI)	0.229728	0.134921	-0.024249	0.104323	-0.0270716	0.0765266
b0402	proY	predicted cryptic proline transporter (NCBI)	0.042806	0.0254074	0.028906	0.0186647	-0.0271646	-0.0119986
b0403	malZ	maltodextrin glucosidase (NCBI)	0.0125666	-0.0181764	-0.0615983	0.0214619	0.0592495	0.0476869
b0404	yajB	hypothetical protein (NCBI)	0.22199	0.243335	0.189715	0.0761313	-0.0697659	0.120687
b0405	queA	S-adenosylmethionine:tRNA ribosyltransferase-isomerase (NCBI)	-0.143867	0.0991845	-0.235051	-0.282864	-0.268353	-0.225182
b0406	tgt	queuine tRNA-ribosyltransferase (NCBI)	-0.120071	-0.230311	-0.479823	-0.370379	-0.624734	-0.396825
b0407	yajC	preprotein translocase subunit YajC (NCBI)	-0.0400819	0.226219	0.306367	0.322416	0.29029	0.236996
b0410	yajD	hypothetical protein (NCBI)	0.0228431	0.108131	0.205433	0.125732	0.110074	0.0343541
b0411	tsx	nucleoside channel, receptor of phage T6 and colicin K (NCBI)	-0.0519927	0.0656952	-0.0365242	0.0467201	-0.0054376	0.0359299
b0412	yajI	orf, hypothetical protein (VIMSS)	0.0962862	0.0432831	0.0833353	0.110049	-0.112409	0.110548
b0418	pgpA	phosphatidylglycerophosphatase A (NCBI)	-0.461043	-0.00559399	-0.102368	-0.234323	-0.352384	-0.238729
b0419	yajO	putative NAD(P)H-dependent xylose reductase (VIMSS)	0.122117	0.0855585	0.0564586	0.117629	0.00526133	0.0615558
b0423	thiI	thiamine biosynthesis protein ThiI (NCBI)	0.298132	-0.284951	-0.176813	-0.17363	-0.360239	-0.0792075
b0424	thiJ	4-methyl-5(beta-hydroxyethyl)-thiazole monophosphate synthesis (VIMSS)	-0.0270186	-0.00554351	-0.0122213	0.11917	-0.0462942	0.0522275
b0425	panE	2-dehydropantoate 2-reductase (NCBI)	-0.0279146	0.0410428	0.0338055	0.0383376	0.0988992	0.00298182
b0426	yajQ	orf, hypothetical protein (VIMSS)	-0.110722	-0.0483009	-0.121459	-0.0527181	-0.0973885	-0.141057
b0427	yajR	putative transport protein (VIMSS)	-0.237796	-0.142507	-0.130318	-0.0293854	0.0384688	-0.0669318
b0428	cyoE	protoheme IX farnesyltransferase (NCBI)	-0.223619	-0.0190886	-0.169143	-0.0863423	0.0300011	0.0287187
b0429	cyoD	cytochrome o ubiquinol oxidase subunit IV (NCBI)	-0.373525	-0.0379682	-0.0603916	0.0427056	0.251497	0.0164708
b0430	cyoC	cytochrome o ubiquinol oxidase subunit III (NCBI)	-0.827234	0.0962981	-0.167564	-0.1394	-0.150322	0.174097
b0431	cyoB	cytochrome o ubiquinol oxidase subunit I (NCBI)	-0.452528	-0.0385892	0.0958052	0.109482	0.022038	0.0979083
b0432	cyoA	cytochrome o ubiquinol oxidase subunit II (NCBI)	-0.169749	-0.038998	0.0285745	0.103772	0.0460337	0.195143
b0433	ampG	muropeptide transporter (NCBI)	0.106906	-0.0724205	0.139128	0.0744537	-0.0199565	0.106245
b0434	yajG	putative polymerase/proteinase (VIMSS)	-0.019484	0.00582145	0.467358	0.327393	0.12671	0.437148
b0435	bolA	possible regulator of murein genes (VIMSS)	0.243343	0.113817	0.0668414	0.175707	0.0260223	0.137919
b0436	tig	trigger factor (NCBI)	-0.221926	0.0299313	-0.0971154	-0.0804948	-0.214379	-0.0253857
b0437	clpP	ATP-dependent Clp protease proteolytic subunit (NCBI)	-0.402757	-2.09433	-2.03596	-2.51923	-2.05422	-2.59918
b0438	clpX	ATP-dependent protease ATP-binding subunit (NCBI)	-0.548309	-1.16397	-1.55101	-1.41549	-0.763314	-1.64406
b0439	lon	DNA-binding ATP-dependent protease La (NCBI)	-1.13171	-2.66138	-2.64515	-2.68164	-2.4496	-2.66883
b0440	hupB	HU, DNA-binding transcriptional regulator, beta subunit (NCBI)	-0.279846	0.0131245	0.196804	0.0325356	0.169689	0.256434
b0441	ppiD	peptidyl-prolyl cis-trans isomerase (rotamase D) (NCBI)	-0.355609	0.17443	0.13147	0.0760824	0.180335	0.159692
b0442	ybaV	hypothetical protein (NCBI)	0.182093	0.0509822	-0.0908616	0.0412232	-0.0468329	0.0237245
b0443	ybaW	hypothetical protein (NCBI)	0.00519214	0.0114423	0.00772681	-0.0645251	-0.158892	-0.0727264
b0444	ybaX	predicted aluminum resistance protein (NCBI)	-0.0389739	0.0919559	0.104791	0.0977423	0.0851111	0.0108686
b0445	ybaE	predicted transporter subunit: periplasmic-binding component of ABC superfamily (NCBI)	-0.0101566	0.0837589	0.0490513	0.112458	0.0596571	0.00377376
b0446	cof	orf, hypothetical protein (VIMSS)	0.0953683	-0.0239328	0.0144479	0.083039	0.0205187	0.0877161
b0447	ybaO	putative LRP-like transcriptional regulator (VIMSS)	-0.0188581	-0.123354	0.00202463	-0.0187633	0.251121	-0.0158861
b0448	mdlA	fused predicted multidrug transporter subunits of ABC superfamily: ATP-binding components (NCBI)	0.0195991	0.0535206	0.0236479	0.0815964	-0.0654337	0.0527956
b0449	mdlB	fused predicted multidrug transporter subunits of ABC superfamily: ATP-binding components (NCBI)	0.0283002	-0.0443499	-0.0200273	0.0252155	-0.0301582	0.0984648
b0450	glnK	nitrogen assimilation regulatory protein for GlnL, GlnE, and AmtB (NCBI)	-0.578232	-0.652979	-0.236032	-0.469803	0.0507913	-0.264812
b0451	amtB	ammonium transporter (NCBI)	0.122008	0.0333184	-0.091494	-0.0235522	0.0358196	0.00811003
b0452	tesB	acyl-CoA thioesterase II (NCBI)	-0.0143448	-0.049316	0.0423576	0.0256338	0.0149167	0.0592246
b0453	ybaY	glycoprotein/polysaccharide metabolism (VIMSS)	-0.0726429	-0.0579452	0.0508412	-0.0242362	0.0653109	0.017514
b0454	ybaZ	predicted methyltransferase (NCBI)	-0.0565243	-0.0917743	0.108846	-0.0423547	-0.232309	0.0318308
b0456	ybaA	hypothetical protein (NCBI)	-0.273818	-0.137944	0.0755443	-0.0351494	0.030155	0.155512
b0457	ylaB	orf, hypothetical protein (VIMSS)	0.0101604	0.0612608	0.0444168	0.0199728	-0.00285095	-0.0165947
b0458	ylaC	orf, hypothetical protein (VIMSS)	-0.125073	-0.0617941	0.040798	0.0834302	0.0371965	0.048956
b0459	maa	maltose O-acetyltransferase (NCBI)	-0.104348	0.0653735	0.0642136	0.061923	0.0773543	0.038844
b0460	hha	modulator of gene expression, with H-NS (NCBI)	0.241639	0.151274	-0.209094	0.196924	0.0374627	-0.127029
b0461	ybaJ	hypothetical protein (NCBI)	-0.163779	0.0173377	0.150636	0.050977	0.220399	0.0800446
b0462	acrB	multidrug efflux system protein (NCBI)	0.0251608	-0.023543	0.109961	0.0662461	0.0184247	0.0782454
b0463	acrA	multidrug efflux system (NCBI)	0.134107	-0.115048	0.0831199	-0.0135829	0.124933	0.134917
b0464	acrR	DNA-binding transcriptional repressor (NCBI)	-0.352694	0.163577	0.0811984	0.108721	0.160859	0.027071
b0465	kefA	fused conserved protein (NCBI)	-0.00634786	-0.00928098	0.00933666	0.0247904	0.0177411	0.0469022
b0467	priC	primosomal replication protein N'' (NCBI)	-0.251567	-0.308135	-0.059469	0.146957	-0.0277085	0.00562542
b0468	ybaN	conserved inner membrane protein (NCBI)	0.0285479	-0.117619	-0.0537868	0.105559	0.0209395	-0.0426285
b0469	apt	adenine phosphoribosyltransferase (NCBI)	-0.105152	0.199162	-0.00995501	0.0186144	0.0622181	-0.00544841
b0471	ybaB	hypothetical protein (NCBI)	-0.323713	0.227527	-0.0344652	-0.133092	0.0874649	0.0021084
b0472	recR	recombination protein RecR (NCBI)	-0.122873	-0.136444	-0.188082	-0.123583	-0.0110128	0.0302479
b0473	htpG	heat shock protein 90 (NCBI)	0.11066	-0.0208461	-0.0234228	0.00461451	-0.0570544	-0.0501689
b0476	aes	acetyl esterase (NCBI)	-0.000370018	0.0227706	0.0608498	-0.0882363	0.00524975	-0.0921627
b0477	gsk	inosine/guanosine kinase (NCBI)	0.0567683	0.052689	0.0813533	-0.0229949	-0.0318603	0.0394795
b0478	ybaL	predicted transporter with NAD(P)-binding Rossmann-fold domain (NCBI)	0.0374474	-0.122428	-0.0186579	-0.0372273	-0.0955903	-0.0134521
b0479	fsr	predicted fosmidomycin efflux system (NCBI)	-0.00302824	-0.00721007	-0.00461824	-0.0183914	0.0595564	-0.0656682
b0480	ushA	UDP-sugar hydrolase (NCBI)	-0.0667535	0.0864627	0.143925	-0.0171129	0.0247454	0.143255
b0481	ybaK	hypothetical protein (NCBI)	-0.126577	-0.41386	-0.411021	-0.16027	-0.0367469	-0.322576
b0482	ybaP	hypothetical protein (NCBI)	-0.0747552	-0.124698	0.109255	-0.105618	-0.387553	-0.0505014
b0483	ybaQ	orf, hypothetical protein (VIMSS)	0.0858743	-0.000561531	-0.000504524	-0.0826931	-0.14611	-0.0904376
b0484	copA	copper transporter (NCBI)	-0.170522	-0.323309	-0.329393	-0.261062	-0.212809	-0.320878
b0485	ybaS	predicted glutaminase (NCBI)	0.000230954	0.0101668	-0.12635	-0.108549	-0.0101758	-0.0212677
b0486	ybaT	predicted transporter (NCBI)	0.037233	0.0932415	0.0390046	0.0614179	-0.0453216	-0.000325068
b0487	cueR	DNA-binding transcriptional activator of copper-responsive regulon genes (NCBI)	0.0224943	0.170567	0.112081	0.0472786	-0.0303735	-0.124694
b0488	ybbJ	conserved inner membrane protein (RefSeq)	0.145308	0.0307658	-0.0479384	-0.0593782	0.0337788	-0.21233
b0489	ybbK	predicted protease, membrane anchored (NCBI)	-0.0254247	-0.0129642	0.0194825	-0.134477	-0.0194601	-0.0536942
b0490	ybbL	predicted transporter subunit: ATP-binding component of ABC superfamily (NCBI)	0.00978028	-0.0302234	-0.06855	-0.0328353	-0.0854455	-0.0776092
b0491	ybbM	putative metal resistance protein (VIMSS)	0.0299672	-0.0694042	-0.0913926	-0.10695	0.00264058	-0.0557058
b0492	ybbN	putative thioredoxin-like protein (VIMSS)	0.171755	0.00659549	0.159724	0.142617	0.0690623	0.207451
b0493	ybbO	short chain dehydrogenase (NCBI)	0.130653	0.0920912	0.0494724	-0.0353366	0.0151313	0.0641653
b0494	tesA	multifunctional acyl-CoA thioesterase I and protease I and lysophospholipase L1 (NCBI)	0.0773615	-0.12153	-0.0798849	0.0157948	0.00572693	-0.0108378
b0495	ybbA	predicted transporter subunit: ATP-binding component of ABC superfamily (NCBI)	0.180338	0.226701	0.147219	0.0316768	-0.0290833	0.183262
b0496	ybbP	predicted inner membrane protein (NCBI)	-0.127342	-0.0640255	-0.0432513	-0.155656	-0.0187247	-0.192434
b0497	rhsD	rhsD element protein (NCBI)	0.121466	-0.00372587	-0.0260445	0.03092	-0.0240081	-0.045393
b0499	ylbH	conserved protein, rhs-like (RefSeq)	-0.260859	-0.0237909	-0.234711	-0.204457	-0.362252	-0.187629
b0500	ybbD	hypothetical protein (RefSeq)	-0.0552937	-0.116446	-0.125394	-0.126135	-0.129866	-0.130596
b0503	ybbB	tRNA 2-selenouridine synthase, selenophosphate-dependent (NCBI)	-0.00278903	-0.0302047	-0.201474	0.0850642	-0.159862	-0.0376944
b0504	ybbS	DNA-binding transcriptional activator of the allD operon (NCBI)	0.12847	0.040103	0.13053	0.182534	0.0159254	0.171399
b0505	allA	ureidoglycolate hydrolase (NCBI)	-0.232286	-0.274219	-0.245461	-0.331565	-0.319518	-0.173778
b0506	allR	DNA-binding transcriptional repressor (NCBI)	-0.414748	-0.253326	-0.138344	-0.0346887	-0.106764	-0.111799
b0507	gcl	glyoxylate carboligase (NCBI)	-0.0795156	-0.0348643	0.0442088	-0.00601453	0.0501791	0.0236004
b0508	hyi	hydroxypyruvate isomerase (NCBI)	0.109253	0.0225063	-0.155174	-0.115994	0.231363	0.272914
b0509	glxR	tartronate semialdehyde reductase, NADH-dependent (NCBI)	0.00367109	0.144263	0.0702938	0.08774	0.150117	-0.00367453
b0511	ybbW	putative transport protein (VIMSS)	-0.0597989	-0.0168358	-0.0275599	0.00268619	-0.0462174	-0.102821
b0512	allB	allantoinase (NCBI)	0.0104242	0.0204535	0.0240722	0.0698546	0.0258479	-0.0386818
b0513	ybbY	putative transport (VIMSS)	0.0712969	0.0773263	-0.00186117	0.00849337	0.117898	0.0426463
b0514	glxK	glycerate kinase II (NCBI)	0.245993	0.0889514	-0.0810582	-0.0074352	-0.0077313	-0.0105668
b0515	ylbA	hypothetical protein (NCBI)	0.0728606	0.0634113	-0.0370621	-0.0330585	-0.0484862	-0.0445094
b0516	allC	N-carbamoyl-L-amino acid amidohydrolase (NCBI)	0.0107028	-0.00587917	-0.0312913	0.0621699	0.046859	-0.000693278
b0517	allD	ureidoglycolate dehydrogenase (NCBI)	-0.0461734	-0.0194372	-0.0198065	-0.00590558	-0.0571436	0.020544
b0518	fdrA	membrane protein FdrA (NCBI)	-0.0767477	-0.108221	-0.0623541	0.0338333	-0.0315895	-0.0951314
b0520	ylbF	hypothetical protein (NCBI)	-0.0491125	-0.120975	0.0290434	-0.0548446	-0.0245026	-0.238728
b0521	ybcF	predicted carbamate kinase (NCBI)	-0.0425273	-0.0338834	0.0665846	-0.0882479	0.0219686	-0.174796
b0522	purK	phosphoribosylaminoimidazole carboxylase (NCBI)	-0.307494	-2.44533	-3.60472	-2.43669	-2.61926	-3.20767
b0523	purE	phosphoribosylaminoimidazole carboxylase catalytic subunit (NCBI)	-0.706115	-5.28899	-6.37116	-5.05894	-4.72177	-5.01703
b0527	ybcI	conserved inner membrane protein (NCBI)	0.032874	-0.0633507	-0.145001	-0.0447172	-0.113085	-0.0645407
b0530	sfmA	putative fimbrial-like protein (VIMSS)	-0.0426371	0.0720155	-0.320661	0.0251351	-0.00524195	-0.217151
b0531	sfmC	pilin chaperone, periplasmic (NCBI)	-0.0453005	0.0602633	-0.0959501	0.0207462	-0.0201073	-0.00259732
b0532	sfmD	predicted outer membrane export usher protein (NCBI)	-0.0748341	-0.0688635	0.0128987	-0.0720095	-0.0743062	0.0276412
b0533	sfmH	predicted fimbrial-like adhesin protein (RefSeq)	-0.138118	-0.00751456	-0.298933	-0.127626	-0.235439	-0.0508364
b0534	sfmF	predicted fimbrial-like adhesin protein (NCBI)	0.0791066	-0.072885	-0.0467513	-0.0390314	-0.0958205	-0.0161723
b0535	fimZ	predicted DNA-binding transcriptional regulator (NCBI)	-0.300099	0.0233578	-0.0937174	-0.248942	-0.129737	-0.286252
b0537	intD	DLP12 prophage; predicted integrase (NCBI)	0.0429385	0.1537	0.0799942	0.0701528	0.0320496	0.0906043
b4508	peaD	putative sensory transduction regulator (VIMSS)	-0.166546	-0.318134	-0.237607	-0.150591	-0.205038	-0.231748
b0539	ybcC	DLP12 prophage; predicted exonuclease (RefSeq)	-0.153294	0.127077	-0.032104	-0.140418	-0.119606	0.0663153
b0542	renD	orf, hypothetical protein (VIMSS)	0.092517	-0.157227	-0.096634	0.471764	-0.00715605	0.0640026
b0543	emrE	multidrug efflux protein (NCBI)	-0.0229353	0.0131075	-0.0953169	-0.0163281	-0.0408305	-0.0996145
b0545	ybcL	DLP12 prophage; predicted kinase inhibitor (NCBI)	-0.0169997	0.215956	0.0109893	-0.0889124	0.0852854	-0.0804078
b0546	ybcM	DLP12 prophage; predicted DNA-binding transcriptional regulator (NCBI)	-0.148516	0.0565742	-0.0190425	-0.0606286	0.0347948	-0.164607
b0547	ybcN	DLP12 prophage; predicted protein (NCBI)	-0.156318	-0.120328	-0.0914446	-0.108519	-0.0327931	-0.108773
b0548	ninE	DLP12 prophage; conserved protein (NCBI)	-0.566817	-0.417156	-0.51965	-0.423469	-0.55171	-0.514648
b0549	ybcO	DLP12 prophage; predicted protein (NCBI)	-0.121154	0.308201	0.10526	-0.177093	-0.19408	-0.182103
b0550	rusA	DLP12 prophage; endonuclease RUS (NCBI)	-0.459923	-0.457007	-0.40388	-0.0257595	-0.241916	-0.516037
b0551	ybcQ	DLP12 prophage; predicted antitermination protein (NCBI)	0.0049702	0.0543102	-0.026383	0.0342556	0.066245	0.0604558
b0553	nmpC	DLP12 prophage; truncated outer membrane porin (pseudogene) (RefSeq)	0.1316	-0.0422148	0.0214963	-0.0328841	-0.0241423	0.0576472
b0554	essD	DLP12 prophage; predicted phage lysis protein (NCBI)	-0.0549135	-0.0293084	-0.127641	-0.0348212	0.0791413	-0.0290326
b0555	ybcS	DLP12 prophage; predicted lysozyme (NCBI)	0.00959095	0.0118354	0.0488057	0.0262934	0.11953	0.0376418
b0556	rzpD	DLP12 prophage; predicted murein endopeptidase (NCBI)	-0.145965	0.215936	-0.124464	0.137255	-0.422412	0.0591282
b0557	borD	DLP12 prophage; predicted lipoprotein (NCBI)	0.00107199	0.123781	0.0331411	0.0703966	0.227865	0.0325149
b0559	ybcW	DLP12 prophage; predicted protein (NCBI)	-0.0693776	-0.0243967	-0.0971262	-0.146366	-0.09251	0.10369
b0560	nohB	DLP12 prophage; DNA packaging protein (NCBI)	0.238146	0.00543599	-0.223954	0.107525	0.130398	0.193438
b0561	tfaD	orf, hypothetical protein (VIMSS)	0.0191615	0.106903	0.121302	0.0497707	0.036924	0.151267
b0562	ybcY	orf, hypothetical protein (VIMSS)	-0.163787	-0.0300952	-0.0255191	-0.0608884	-0.0244477	-0.0814159
b0563	tfaX	DLP12 prophage; predicted protein (RefSeq)	-0.422285	-0.195391	-0.451802	-0.392565	-0.0676427	-0.454858
b0564	appY	DLP12 prophage; DNA-binding transcriptional activator (NCBI)	0.00358993	-1.88758	-1.91143	-1.94768	-1.93869	-1.87402
b0565	ompT	DLP12 prophage; outer membrane protease VII (outer membrane protein 3b) (NCBI)	-0.0491894	-0.00736675	0.0462953	0.0318061	-0.13012	-0.0364559
b0566	envY	DNA-binding transcriptional activator of porin biosynthesis (NCBI)	-0.0702652	0.0721916	0.035258	-0.0790388	-0.034977	0.0612558
b0567	ybcH	hypothetical protein (NCBI)	-0.107026	0.0138754	0.0862433	0.0438091	-0.113199	-0.0286516
b0568	nfrA	bacteriophage N4 receptor, outer membrane subunit (NCBI)	0.0715091	0.0422775	0.0364868	0.0773179	0.036567	0.0448685
b0569	nfrB	bacteriophage N4 receptor, inner membrane subunit (NCBI)	0.0684167	0.0402007	-0.051878	0.0133357	-0.111953	-0.0482104
b0570	cusS	sensory histidine kinase in two-component regulatory system with CusR, senses copper ions (NCBI)	-0.044125	-0.0655257	-0.058439	0.01622	-0.0476119	0.0828032
b0571	cusR	DNA-binding response regulator in two-component regulatory system with CusS (NCBI)	0.159757	0.119579	0.0261461	-0.0132888	0.127677	0.0495326
b0572	cusC	copper/silver efflux system, outer membrane component (NCBI)	-0.0785935	0.0698704	0.0332261	0.00367499	0.0483249	0.0451576
b0573	cusF	periplasmic copper-binding protein (NCBI)	0.118042	0.0914539	0.0321131	0.0809065	0.141501	0.0761181
b0574	cusB	copper/silver efflux system, membrane fusion protein (NCBI)	0.161333	0.0723126	0.0114155	0.132178	0.100037	0.0196065
b0575	cusA	copper/silver efflux system, membrane component (NCBI)	0.0306608	-0.0621849	0.0115812	0.0168586	0.0155535	0.0581875
b0576	pheP	phenylalanine transporter (NCBI)	0.0202488	0.109114	0.132458	0.0552772	0.00815637	0.0800978
b0577	ybdG	predicted mechanosensitive channel (NCBI)	-0.0219819	0.0310393	0.047528	0.00477965	0.0193668	0.00672604
b0578	nfnB	dihydropteridine reductase, NAD(P)H-dependent, oxygen-insensitive (NCBI)	0.0874549	-0.0553523	0.12949	0.166159	0.162745	0.204359
b0579	ybdF	hypothetical protein (NCBI)	-0.0222342	-0.12337	-0.197193	-0.21094	-0.299853	-0.144522
b0580	ybdJ	predicted inner membrane protein (NCBI)	-0.33585	-0.372274	-0.192552	-0.282983	0.176651	-0.0123534
b0581	ybdK	gamma-glutamyl:cysteine ligase (NCBI)	0.118774	-0.0203223	0.0323675	0.00979898	0.121951	-0.0405785
b0583	entD	phosphopantetheinyltransferase component of enterobactin synthase multienzyme complex (NCBI)	-0.0377752	-0.0586108	-0.0710053	-0.01117	0.0516916	-0.128674
b0584	fepA	iron-enterobactin outer membrane transporter (NCBI)	0.0746725	-0.0738785	0.10574	0.0143293	0.12859	0.00844389
b0585	fes	enterobactin/ferric enterobactin esterase (NCBI)	-0.0848835	-0.559255	-0.311423	-0.114756	-0.540503	-0.353718
b0586	entF	enterobactin synthase multienzyme complex component, ATP-dependent (NCBI)	0.00538378	-0.0383172	-0.0703206	-0.0464704	-0.145264	-0.0130302
b0587	fepE	regulator of length of O-antigen component of lipopolysaccharide chains (NCBI)	-0.0558982	0.0011048	-0.0171194	0.079551	-0.000896142	-0.0507326
b0588	fepC	iron-enterobactin transporter subunit (NCBI)	0.00713741	-0.317015	-0.0951744	-0.0866076	-0.425185	-0.0854739
b0589	fepG	iron-enterobactin transporter subunit (NCBI)	-0.00653511	-0.275763	-0.190805	-0.176432	-0.462579	-0.107052
b0590	fepD	iron-enterobactin transporter subunit (NCBI)	-0.0306213	-0.348514	-0.271896	-0.178454	-0.559084	-0.150245
b0591	ybdA	predicted transporter (NCBI)	-0.0360485	0.03326	0.0851793	0.0732539	-0.179368	0.010665
b0592	fepB	iron-enterobactin transporter subunit (NCBI)	0.0323179	-0.306344	-0.233908	-0.0804479	-0.34006	-0.00738062
b0593	entC	isochorismate synthase (NCBI)	0.123245	0.00772987	0.0593312	-0.0784265	-0.0174061	0.0605295
b0594	entE	2,3-dihydroxybenzoate-AMP ligase component of enterobactin synthase multienzyme complex (NCBI)	0.0911064	-0.0349016	0.00668856	0.05318	0.0124003	0.140123
b0595	entB	isochorismatase (NCBI)	-0.0770873	-0.0496763	0.0275845	0.0414343	0.0292811	0.0042502
b0596	entA	2,3-dihydroxybenzoate-2,3-dehydrogenase (NCBI)	0.0613401	0.0319903	0.169636	0.0597396	0.0847074	0.098297
b0597	ybdB	hypothetical protein (NCBI)	0.0660444	-0.128246	-0.0191942	-0.0403869	0.150499	-0.104144
b0598	cstA	carbon starvation protein (NCBI)	0.100549	-0.0607251	-0.0342317	-0.0711954	-0.102109	-0.0690916
b0599	ybdH	predicted oxidoreductase (NCBI)	-0.0740986	-0.0019414	-0.077311	0.00625881	-0.024742	-0.0081382
b0600	ybdL	putative aminotransferase (NCBI)	0.129488	0.088912	0.030151	0.0453257	0.0160724	-0.0147977
b0601	ybdM	hypothetical protein (NCBI)	0.0872331	-0.090557	-0.062888	-0.0258549	0.0583248	-0.0187044
b0602	ybdN	hypothetical protein (NCBI)	-0.0741548	-0.00668097	0.0440526	-0.0831529	-0.0302554	0.00915348
b0603	ybdO	predicted DNA-binding transcriptional regulator (NCBI)	-0.0957424	-0.228022	-0.213729	-0.216925	-0.233635	-0.211315
b0604	dsbG	thiol:disulfide interchange protein (VIMSS)	0.00539473	0.117739	0.020663	0.0546385	-0.0171457	0.078742
b0605	ahpC	alkyl hydroperoxide reductase, C22 subunit (NCBI)	-0.182721	-0.472905	-0.216968	-0.353527	-0.45176	-0.308009
b0606	ahpF	alkyl hydroperoxide reductase, F52a subunit; detoxification of hydroperoxides (VIMSS)	0.0501891	0.0217659	0.29418	0.203834	0.215274	0.238761
b0607	uspG	universal stress protein UP12 (NCBI)	0.0430073	0.0336413	0.123346	0.11148	0.0860827	0.144113
b0608	ybdR	predicted oxidoreductase, Zn-dependent and NAD(P)-binding (NCBI)	-0.0684099	-0.0252599	0.0798101	-0.00475549	-0.0636585	0.102846
b0610	rnk	nucleoside diphosphate kinase regulator (NCBI)	-0.25797	-0.152174	-0.167509	-0.113562	-0.343223	-0.324331
b0611	rna	ribonuclease I (NCBI)	-0.0124873	0.24102	0.24953	0.295928	0.812003	0.348963
b0612	citT	citrate:succinate antiporter (NCBI)	0.0518613	-0.0452209	0.0339979	0.0305965	-0.0521752	0.0544022
b0613	citG	triphosphoribosyl-dephospho-CoA transferase (NCBI)	0.142306	0.0205744	-0.136403	-0.009454	-0.208765	0.163071
b0615	citF	citrate lyase, citrate-ACP transferase (alpha) subunit (NCBI)	-0.191258	-0.014289	0.21689	0.0626416	-0.104956	-0.0237538
b0616	citE	citrate lyase beta chain (acyl lyase subunit) (VIMSS)	0.0832347	0.0951415	0.027518	-0.0388983	-0.155536	-0.0101658
b0617	citD	citrate lyase, acyl carrier (gamma) subunit (NCBI)	0.00838752	0.0172369	0.00571702	-0.093756	-0.255153	0.0723103
b0618	citC	citrate lyase synthetase (citrate (pro-3S)-lyase ligase (VIMSS)	-0.166544	-0.187689	0.0158266	-0.0126782	-0.0952069	-0.109658
b0619	citA	sensory histidine kinase in two-component regulatory system with citB (NCBI)	-0.19417	0.129887	-0.288923	-0.278924	-0.271113	-0.448676
b0620	citB	DNA-binding response regulator in two-component regulatory system with citA (NCBI)	0.061952	-0.0390964	-0.010952	-0.0100421	-0.0223622	0.0597532
b0621	dcuC	anaerobic C4-dicarboxylate transport (NCBI)	0.143542	0.0307536	0.063708	0.13623	-0.0287035	0.00366315
b0622	crcA	palmitoyl transferase for Lipid A (NCBI)	-0.029931	0.0413069	-0.0262838	0.0212249	-0.0279569	-0.0226167
b0623	cspE	cold shock protein E (NCBI)	0.856589	0.153283	0.105803	0.0523588	-0.602849	0.0943557
b0624	crcB	camphor resistance protein CrcB (NCBI)	0.175748	-0.0453786	0.179744	0.287807	-0.176158	-0.00948839
b0627	tatE	twin arginine translocase protein E (NCBI)	-0.253338	0.0409071	-0.17208	0.0455694	-0.0501821	-0.296433
b0629	ybeF	putative transcriptional regulator LYSR-type (VIMSS)	0.0329278	-0.029403	-0.016501	-0.0247279	0.0665515	-0.0710327
b0630	lipB	protein of lipoate biosynthesis (VIMSS)	-1.32785	-0.300272	-0.459156	-0.290759	-0.685661	-0.595087
b0632	dacA	D-alanyl-D-alanine carboxypeptidase (penicillin-binding protein 5) (NCBI)	-0.211366	0.0404173	0.620623	0.457725	0.403482	0.65261
b0633	rlpA	minor lipoprotein (NCBI)	-0.135177	-0.081982	0.10952	0.0138796	-0.155248	0.00473219
b0636	ybeA	hypothetical protein (NCBI)	0.0477042	-0.137826	-0.0106412	-0.13965	-0.0582684	-0.152956
b0638	cobC	predicted alpha-ribazole-5'-P phosphatase (NCBI)	0.111718	0.00161272	-0.0316136	-0.0661418	-0.0711628	0.0251082
b0641	rlpB	minor lipoprotein (NCBI)	-0.167132	-0.186998	-0.389119	-0.292933	0.025663	-0.0286772
b0643	ybeL	hypothetical protein (NCBI)	0.0678633	-0.0554336	0.0831368	0.0822171	0.0591549	0.0942951
b0644	ybeQ	orf, hypothetical protein (VIMSS)	-0.0585624	-0.012644	-0.0275424	-0.048042	-0.0891128	-0.039856
b0645	ybeR	hypothetical protein (NCBI)	-0.149706	-0.11936	-0.0498133	0.0442133	0.129689	-0.0477385
b0646	djlB	predicted chaperone (NCBI)	-0.0809798	0.0503755	0.025552	0.0388006	0.00397253	-0.0293258
b0647	ybeT	conserved outer membrane protein (NCBI)	-0.145114	0.146255	-0.0956683	-0.00311817	-0.17014	-0.0460382
b0648	ybeU	predicted tRNA ligase (NCBI)	0.0730966	-0.0969289	-0.00756172	-0.154101	-0.062979	-0.124948
b0649	djlC	Hsc56 co-chaperone of HscC (NCBI)	0.0804511	0.0814824	-0.0714793	-0.092325	0.0553276	0.00428448
b0650	hscC	Hsp70 family chaperone Hsc62, binds to RpoD and inhibits transcription (NCBI)	0.120461	0.0282015	0.079294	0.0750737	0.159089	0.0353616
b0651	rihA	ribonucleoside hydrolase 1 (NCBI)	0.094426	0.0227737	0.0523424	-0.0148964	-0.0311418	0.0484564
b0652	gltL	glutamate and aspartate transporter subunit (NCBI)	0.111928	-0.0514393	-0.000759461	0.119289	-0.00267452	-0.0127595
b0653	gltK	glutamate and aspartate transporter subunit (NCBI)	0.249375	0.135585	0.200509	0.0637531	0.0691243	0.0285343
b0654	gltJ	glutamate and aspartate transporter subunit (NCBI)	0.11901	0.164294	0.091929	0.123575	0.296496	0.0265229
b0655	gltI	glutamate and aspartate transporter subunit (NCBI)	-0.295409	-0.068571	-0.267431	-0.0509785	-0.165406	-0.244207
b0658	ybeX	predicteed ion transport (NCBI)	-0.740324	-0.199179	-0.233475	-0.454037	-0.526378	-0.378583
b0660	ybeZ	predicted protein with nucleoside triphosphate hydrolase domain (RefSeq)	-0.177003	-0.202505	-0.382764	-0.212219	-0.232255	-0.213153
b0661	miaB	isopentenyl-adenosine A37 tRNA methylthiolase (NCBI)	0.425325	0.0584746	-0.152793	-0.0781875	-0.0359955	-0.0932779
b0674	asnB	asparagine synthetase B (NCBI)	0.117722	0.0354873	0.0214932	0.104075	0.0857479	-0.0116734
b0675	nagD	UMP phosphatase (NCBI)	0.0701773	0.109002	0.0100837	-0.0634496	-0.011086	-0.0311645
b0676	nagC	DNA-binding transcriptional dual regulator, repressor of N-acetylglucosamine (NCBI)	-0.834843	0.00559251	0.0721517	0.0314631	0.166031	0.100115
b0677	nagA	N-acetylglucosamine-6-phosphate deacetylase (NCBI)	-0.612693	0.0902699	0.273633	0.230675	0.0986356	0.15034
b0678	nagB	glucosamine-6-phosphate deaminase (NCBI)	-0.290761	-0.0791402	-0.292661	-0.102439	0.0432804	-0.156386
b0679	nagE	fused N-acetyl glucosamine specific PTS enzyme: IIC, IIB , and IIA components (NCBI)	0.187968	0.0152208	0.167353	0.0617176	0.0289098	0.0614428
b0681	ybfM	predicted outer membrane porin (NCBI)	0.0380975	-0.0131901	0.0213928	0.00514049	-0.0140957	-0.110154
b0682	ybfN	predicted lipoprotein (NCBI)	-0.0477625	0.00910056	-0.0537405	-0.0479085	-0.146711	0.0630933
b0683	fur	ferric uptake regulator (NCBI)	-3.26926	-1.68271	-2.92225	-3.09335	-0.842493	-2.24448
b0685	ybfE	orf, hypothetical protein (VIMSS)	0.0940981	0.0934013	-0.148886	0.112902	-0.218523	0.0424741
b0686	ybfF	hypothetical protein (NCBI)	0.07954	0.229126	0.372326	0.268919	0.145051	0.303732
b0688	pgm	phosphoglucomutase (NCBI)	-1.76994	-0.407393	-1.69659	-0.549239	-0.626664	-1.65181
b0689	ybfP	hypothetical protein (NCBI)	0.0373814	-0.0237185	0.0275804	0.0655949	0.0551138	-0.0397282
b0691	ybfG	orf, hypothetical protein (VIMSS)	0.0636092	0.0806514	-0.018128	0.0524345	0.17289	0.088224
b0692	potE	putrescine/proton symporter: putrescine/ornithine antiporter (NCBI)	0.225299	0.0990063	0.0531555	0.0487191	0.100067	-0.0556125
b0693	speF	ornithine decarboxylase isozyme, inducible (NCBI)	-0.101835	-0.00573404	-0.187066	-0.149577	-0.0625066	-0.157863
b0694	kdpE	DNA-binding response regulator in two-component regulatory system with KdpD (NCBI)	0.150185	-0.000762103	-0.106844	-0.135929	0.0783751	-0.0439455
b0695	kdpD	fused sensory histidine kinase in two-component regulatory system with KdpE: signal sensing protein (NCBI)	-0.0156843	-0.0100114	-0.145741	-0.197806	0.0326448	-0.148438
b0696	kdpC	potassium-transporting ATPase subunit C (NCBI)	-0.118905	-0.249631	-0.0114293	0.0352475	-0.368835	-0.191944
b0697	kdpB	potassium-transporting ATPase subunit B (NCBI)	-0.0409452	-0.0219227	0.0441407	-0.0375238	0.0227331	0.0456099
b0698	kdpA	potassium-transporting ATPase subunit A (NCBI)	0.00634014	0.0367004	-0.0963003	-0.0780752	-0.00954145	-0.0285499
b0700	rhsC	rhsC element core protein RshC (NCBI)	0.118055	0.0656923	0.00456269	0.00922837	-0.0184155	0.0355067
b0703	ybfO	conserved protein, rhs-like (RefSeq)	0.0948441	0.00515822	-0.102465	-0.0514087	-0.0371638	-0.0273033
b0705	ybfL	putative receptor protein (VIMSS)	-0.0804565	-0.195576	-0.349889	-0.349846	-0.123147	-0.014024
b0706	ybfD	hypothetical protein (NCBI)	0.193394	0.0303535	-0.107757	-0.12629	0.36109	0.0101254
b0707	ybgA	hypothetical protein (NCBI)	0.191352	-0.0287343	0.163514	-0.276831	-0.302954	0.0930202
b0708	phr	deoxyribodipyrimidine photolyase, FAD-binding (NCBI)	0.122	0.00269816	-0.168041	-0.0147211	0.12688	0.0318915
b0709	ybgH	predicted transporter (NCBI)	0.0121172	0.0447785	0.0772878	0.00108733	0.0296619	-0.0423682
b0710	ybgI	conserved metal-binding protein (NCBI)	0.124178	0.0843411	-0.0931529	0.120109	-0.0377911	0.0369667
b0711	ybgJ	predicted enzyme subunit (NCBI)	0.0359804	0.15457	0.298441	0.230458	0.108377	0.136391
b0712	ybgK	predicted enzyme subunit (NCBI)	-0.0244148	0.064145	0.128534	0.104276	-0.182183	0.136594
b0713	ybgL	hypothetical protein (NCBI)	0.00266721	0.0137791	0.252108	0.255562	0.0923417	0.22085
b0714	nei	endonuclease VIII/ 5-formyluracil/5-hydroxymethyluracil DNA glycosylase (NCBI)	-0.190685	-0.0950968	-0.232453	-0.133385	-0.033144	-0.0214277
b0715	abrB	putative transport protein (VIMSS)	0.0879645	0.0381055	-0.0102154	0.118448	0.143257	0.0315787
b0716	ybgO	orf, hypothetical protein (VIMSS)	0.00496819	0.0363763	-0.0430851	0.00246294	0.0179491	-0.0126171
b0717	ybgP	predicted assembly protein (NCBI)	0.0894598	0.048273	0.13527	0.0425559	0.00380867	0.0574873
b0718	ybgQ	putative outer membrane protein (VIMSS)	0.0425359	0.0402103	0.00138044	-0.0108961	0.035913	-0.0699743
b0719	ybgD	predicted fimbrial-like adhesin protein (NCBI)	0.0239991	0.0240795	-0.00409786	-0.0432549	-0.0826231	-0.0830937
b0720	gltA	citrate synthase (NCBI)	-0.805492	-2.01425	-2.06885	-1.58561	-1.68476	-1.93602
b0721	sdhC	succinate dehydrogenase cytochrome b556 large membrane subunit (NCBI)	-0.975918	-0.0748888	-0.0753997	-0.0751072	-0.0761196	-0.220666
b0722	sdhD	succinate dehydrogenase cytochrome b556 small membrane subunit (NCBI)	-1.4805	-0.162567	-0.0368979	-0.025544	-0.00744042	-0.290049
b0723	sdhA	succinate dehydrogenase flavoprotein subunit (NCBI)	-0.993821	0.16208	0.139138	0.127866	0.257071	0.0529501
b0724	sdhB	succinate dehydrogenase, FeS subunit (NCBI)	-1.14007	0.00928552	-0.0503151	0.0203181	0.00830521	-0.0562049
b0726	sucA	alpha-ketoglutarate decarboxylase (NCBI)	-1.56916	-1.9481	-2.07349	-1.64175	-2.40922	-1.76984
b0728	sucC	succinyl-CoA synthetase subunit beta (NCBI)	-0.7823	0.244646	0.183196	0.0634325	0.121833	0.210347
b0729	sucD	succinyl-CoA synthetase subunit alpha (NCBI)	-0.903946	0.366139	0.231896	0.429722	0.276956	0.251753
b0730	mngR	DNA-binding transcriptional dual regulator, fatty-acyl-binding (NCBI)	-0.19044	-0.504932	-0.650712	-0.552589	-1.07628	-0.756784
b0731	mngA	fused 2-O-a-mannosyl-D-glycerate specific PTS enzymes: IIA component/IIB component/IIC component (NCBI)	-0.0775275	0.00767979	-0.067937	-0.0330894	0.0324831	-0.0525336
b0732	mngB	alpha-mannosidase (NCBI)	0.0078028	-0.00117655	0.00249886	-0.0024438	-0.011183	0.0256448
b0735	ybgE	conserved inner membrane protein (NCBI)	-0.120419	0.0511509	-0.126765	0.122859	0.0559057	0.000785086
b0736	ybgC	predicted acyl-CoA thioesterase (NCBI)	-0.138643	-0.150309	0.172297	0.164126	0.0144464	-0.161829
b0737	tolQ	membrane spanning protein in TolA-TolQ-TolR complex (NCBI)	-1.98813	-1.05171	-1.03945	-0.907954	-0.472204	-1.04746
b0738	tolR	membrane spanning protein in TolA-TolQ-TolR complex (NCBI)	-1.64986	-0.949533	-1.09597	-1.24532	-0.490902	-0.826411
b0739	tolA	cell envelope integrity inner membrane protein TolA (NCBI)	-1.29664	-0.678265	-0.571802	-0.111217	-0.154365	-0.29614
b0740	tolB	translocation protein TolB precursor (NCBI)	-1.89118	-1.30703	-0.760543	-0.982481	-0.88043	-0.735308
b0741	pal	peptidoglycan-associated outer membrane lipoprotein (NCBI)	-1.71791	-0.495113	-0.556763	-0.445233	-0.342042	-0.418485
b0742	ybgF	hypothetical protein (NCBI)	-0.0055577	0.0541094	-0.0233619	0.0090957	0.1355	0.0997685
b0750	nadA	quinolinate synthetase (NCBI)	-0.028611	-0.407495	-0.872348	-0.355725	0.0136488	-0.657947
b0751	pnuC	predicted nicotinamide mononucleotide transporter (NCBI)	-0.0177572	0.0487427	0.0281302	-0.0183793	-0.11805	0.063415
b0752	zitB	zinc transporter ZitB (NCBI)	0.110257	0.0930807	0.188339	0.07558	0.0493361	-0.0575977
b0753	ybgS	hypothetical protein (NCBI)	0.1726	0.0783844	0.225045	0.0279057	0.320662	0.150725
b0754	aroG	3-deoxy-D-arabino-heptulosonate-7-phosphate synthase, phenylalanine repressible (NCBI)	-0.0781293	0.0362635	-0.185379	-0.119693	-0.298273	-0.0614378
b0755	gpmA	phosphoglyceromutase (NCBI)	-0.0774849	-0.589922	-1.09932	-0.511931	-0.902909	-0.771934
b0756	galM	galactose-1-epimerase (mutarotase) (NCBI)	-0.0953284	0.0407574	-0.060882	-0.0409545	-0.248128	0.0218637
b0757	galK	galactokinase (NCBI)	-0.0419762	0.0103641	-0.0767716	0.0085961	0.0719169	-0.0780776
b0758	galT	galactose-1-phosphate uridylyltransferase (NCBI)	-0.1358	-0.174854	-0.117421	-0.225495	-0.0842479	-0.193241
b0759	galE	UDP-galactose-4-epimerase (VIMSS)	-0.297927	-0.031053	0.00991319	0.150389	0.159551	0.0797658
b0760	modF	fused molybdate transporter subunits of ABC superfamily: ATP-binding components (NCBI)	-0.00977262	0.0418721	-0.0599151	-0.10898	-0.0674726	0.0149749
b0761	modE	DNA-binding transcriptional dual regulator (NCBI)	0.0348542	-0.0482282	-0.0567883	0.0100039	0.0566532	-0.0805029
b0763	modA	molybdate transporter subunit (NCBI)	-0.111816	0.115157	0.139119	0.1534	0.111494	0.22171
b0764	modB	molybdate ABC transporter permease protein (NCBI)	-0.381206	-0.17419	-0.0729396	-0.076492	0.0846429	-0.0564841
b0765	modC	molybdate transporter subunit (NCBI)	0.042923	0.196892	0.224408	0.154545	0.135353	0.226483
b0766	ybhA	predicted hydrolase (NCBI)	-0.0722827	0.058214	0.00655201	0.047049	-0.0870092	0.141089
b0767	ybhE	6-phosphogluconolactonase (NCBI)	-0.413273	-1.10611	-0.806926	-0.751449	-1.09875	-0.740743
b0768	ybhD	predicted DNA-binding transcriptional regulator (RefSeq)	-0.0239289	-0.148898	-0.155109	0.0396624	-0.0378376	-0.00339404
b0769	ybhH	hypothetical protein (NCBI)	-0.0344068	0.0183326	-0.0472046	-0.0615756	0.0701404	-0.0940136
b0770	ybhI	predicted transporter (NCBI)	0.0458927	-0.00416201	-0.0170331	0.0500121	0.00902432	-0.020867
b0771	ybhJ	putative enzyme (VIMSS)	-0.0401692	-0.0360217	0.0132475	-0.0199455	-0.0314317	0.022865
b0772	ybhC	predicted pectinesterase (NCBI)	0.191753	0.00554434	-0.154071	-0.0124901	0.0136952	-0.119838
b0773	ybhB	predicted kinase inhibitor (NCBI)	0.185539	0.0759528	-0.0520564	0.113902	0.21164	0.0011775
b0774	bioA	adenosylmethionine--8-amino-7-oxononanoate transaminase (NCBI)	0.0476119	-0.125805	-0.182648	0.00776732	-0.0984837	-0.0108608
b0775	bioB	biotin synthase (NCBI)	-0.0593927	0.00399328	0.209414	-0.0425383	-0.0614609	-0.168928
b0776	bioF	8-amino-7-oxononanoate synthase (NCBI)	0.0321411	-0.0290829	0.123072	0.0299169	-0.0631684	0.13301
b0777	bioC	predicted methltransferase, enzyme of biotin synthesis (NCBI)	-0.226696	-0.228738	0.0560172	0.0122694	-0.287275	-0.0200152
b0778	bioD	dethiobiotin synthetase (NCBI)	0.0376962	0.105949	0.0660966	-0.00644451	0.102725	0.170903
b0779	uvrB	excinuclease ABC subunit B (NCBI)	0.107454	0.17797	-0.00641821	-0.0790157	0.00919866	-0.0948471
b0780	ybhK	predicted transferase with NAD(P)-binding Rossmann-fold domain (NCBI)	0.0793247	0.344496	0.172107	0.074446	0.106446	0.233468
b0781	moaA	molybdenum cofactor biosynthesis protein A (NCBI)	-0.0884064	0.14076	0.167218	0.168185	0.273683	0.220349
b0782	moaB	molybdopterin biosynthesis protein B (NCBI)	0.266778	0.283214	0.175586	0.0887032	-0.0713595	-0.0486963
b0783	moaC	molybdenum cofactor biosynthesis protein C (NCBI)	-0.211521	0.203877	0.195178	0.227449	0.295622	0.288414
b0784	moaD	molybdopterin synthase, small subunit (NCBI)	-0.204505	-0.0705763	-0.142932	-0.0792022	-0.225987	-0.0410478
b0785	moaE	molybdopterin synthase, large subunit (NCBI)	-0.0797747	0.0906466	0.0939806	0.230581	0.16463	0.108106
b0786	ybhL	predicted inner membrane protein (NCBI)	0.0413013	-0.0101096	0.0569945	-0.0540808	-0.0886061	0.00323692
b0787	ybhM	conserved inner membrane protein (NCBI)	-0.0607729	-0.0837858	-0.00518931	-0.0497529	-0.00235854	-0.0967128
b0788	ybhN	conserved inner membrane protein (NCBI)	-0.0409388	0.10667	-0.0164063	-0.0784928	0.109542	0.0434552
b0789	ybhO	cardiolipin synthase 2 (NCBI)	0.0502605	-0.123233	-0.0348211	-0.0655126	-0.00118967	0.0551349
b0790	ybhP	predicted DNase (NCBI)	-0.0495303	0.0481138	0.0863409	0.00897688	-0.128115	-0.0246627
b0791	ybhQ	predicted inner membrane protein (NCBI)	-0.147858	0.0163159	-0.188185	0.0880283	0.0953973	0.113628
b0792	ybhR	predicted transporter subunit: membrane component of ABC superfamily (NCBI)	-0.10779	-0.163468	-0.13486	0.178537	-0.198057	0.0214208
b0793	ybhS	predicted transporter subunit: membrane component of ABC superfamily (NCBI)	0.106322	-0.0291665	-0.00375743	-0.0102158	0.0400183	0.00706584
b0794	ybhF	putative ATP-binding component of a transport system (VIMSS)	0.0569185	-0.0613216	0.0659675	0.202429	0.0143245	0.179757
b0795	ybhG	hypothetical protein (NCBI)	-0.26164	-0.0258233	0.0038703	0.0174163	0.00428522	0.0623909
b0796	ybiH	putative transcriptional regulator (VIMSS)	-0.189315	0.0368297	-0.0475564	-0.132403	-0.201183	-0.210435
b0797	rhlE	RNA helicase (NCBI)	-0.139576	-0.0668829	0.0371027	-0.069964	-0.0192135	-0.102507
b0798	ybiA	hypothetical protein (NCBI)	0.108021	-0.331843	-0.259479	-0.371195	-0.487285	0.00947247
b0799	dinG	ATP-dependent DNA helicase (NCBI)	-0.0127952	-0.106045	-0.0872011	-0.0653324	0.00372126	-0.087801
b0800	ybiB	hypothetical protein (NCBI)	-0.0851769	0.0535652	0.0916617	-0.0811038	0.0837146	0.015744
b0801	ybiC	predicted dehydrogenase (NCBI)	-0.0746467	0.0273012	0.295024	-0.0778688	0.111669	0.109608
b0802	ybiJ	hypothetical protein (NCBI)	0.105199	0.317379	-0.139397	-0.0671139	0.104724	0.234656
b0803	ybiI	hypothetical protein (NCBI)	0.0283634	-0.0383794	0.0689053	0.0505649	0.0964392	-0.0717483
b0804	ybiX	putative enzyme (VIMSS)	-0.179757	-0.188462	-0.0234636	-0.038036	-0.156885	-0.0119363
b0805	fiu	predicted iron outer membrane transporter (NCBI)	0.135041	-0.00616565	0.0738313	0.0237049	0.01018	0.108491
b0806	ybiM	orf, hypothetical protein (VIMSS)	-0.00115102	-0.271019	-0.305868	-0.271773	-0.148547	-0.0291681
b0807	ybiN	orf, hypothetical protein (VIMSS)	0.00346692	-0.0248996	-0.228419	-0.0937949	-0.192934	-0.132263
b0808	ybiO	putative transport protein (VIMSS)	-0.015169	0.110659	0.0772016	0.0157023	0.0700054	0.0212981
b0809	glnQ	glutamine ABC transporter ATP-binding protein (NCBI)	0.0245209	-0.0841989	0.0662727	0.0849519	-0.189471	0.0246964
b0810	glnP	glutamine ABC transporter permease protein (NCBI)	-0.122386	-0.0816072	0.0254036	-0.0464071	-0.0337314	-0.0177697
b0811	glnH	glutamine ABC transporter periplasmic protein (NCBI)	0.106145	0.101081	-0.0353838	0.0812721	0.0867463	0.132985
b0812	dps	DNA protection during starvation conditions (NCBI)	0.0283791	-0.0287615	-0.0726606	0.112436	-0.0621053	0.0808819
b0813	rhtA	threonine and homoserine efflux system (NCBI)	0.027998	-0.0169116	-0.0379303	-0.112023	-0.21446	-0.0258507
b0814	ompX	outer membrane protein X (NCBI)	0.114685	0.257375	0.41099	0.466037	0.357448	0.38706
b0815	ybiP	predicted hydrolase, inner membrane (NCBI)	0.101199	0.0451523	0.074749	0.111982	0.147097	0.128025
b0817	mntR	DNA-binding transcriptional regulator of mntH (NCBI)	0.0215914	0.0955812	0.248295	0.0748421	0.119512	0.309323
b0818	ybiR	predicted transporter (NCBI)	0.0716286	0.0299975	1.69247e-05	0.0349603	-0.025863	-0.00721472
b0819	ybiS	hypothetical protein (NCBI)	0.000695476	-0.036282	-0.855067	-0.219459	-0.416985	-0.352094
b0820	ybiT	fused predicted transporter subunits of ABC superfamily: ATP-binding components (NCBI)	-0.0284433	-0.0733916	-0.0455163	-0.0191504	-0.042212	-0.0128426
b0821	ybiU	hypothetical protein (NCBI)	-0.00461831	0.046366	-0.08388	0.0523474	0.0911314	-0.0240286
b0822	ybiV	predicted hydrolase (NCBI)	0.0128472	0.154747	0.158476	0.151568	0.336861	0.0217934
b0823	ybiW	predicted pyruvate formate lyase (NCBI)	0.234314	0.0217664	0.0938791	0.156399	0.0580216	0.0407843
b0824	ybiY	predicted pyruvate formate lyase activating enzyme (RefSeq)	-0.10842	0.0180105	-0.201074	-0.0381848	-0.153347	-0.183585
b0825	mipB	putative transaldolase (VIMSS)	-0.124846	-0.268529	0.122648	-0.0231869	0.0692083	-0.0830358
b0826	moeB	molybdopterin biosynthesis protein MoeB (NCBI)	-0.148157	0.0685096	0.0332443	0.0786865	0.125254	0.0477299
b0827	moeA	molybdopterin biosynthesis protein (NCBI)	-0.0346821	0.155823	0.217201	0.184032	0.187841	0.147818
b0828	iaaA	L-asparaginase (NCBI)	0.285152	-0.0693283	0.0465575	0.229485	0.235573	-0.0193486
b0829	gsiA	fused predicted peptide transport subunits of ABC superfamily: ATP-binding components (RefSeq)	0.127524	0.0169373	0.183606	0.24508	0.0466616	0.24027
b0830	yliB	predicted peptide transporter subunit: periplasmic-binding component of ABC superfamily (NCBI)	0.151	0.391649	0.0566494	0.099733	0.11431	0.0515519
b0831	yliC	predicted peptide transporter subunit: membrane component of ABC superfamily (NCBI)	0.290737	0.0419443	0.170259	0.10434	0.144726	0.248616
b0832	yliD	predicted peptide transporter subunit: membrane component of ABC superfamily (NCBI)	-0.0701472	-0.0515325	0.00846393	-0.0104843	0.0823117	0.0206071
b0833	yliE	conserved inner membrane protein (NCBI)	-0.023953	0.078576	-0.0846554	-0.0246227	0.064828	-0.0775528
b0834	yliF	predicted diguanylate cyclase (NCBI)	-0.0728781	-0.00886529	-0.126318	-0.125576	-0.065592	-0.139843
b0835	yliG	predicted SAM-dependent methyltransferase (NCBI)	0.27831	0.0987123	-0.0549029	-0.0398373	-0.0723708	0.047622
b0836	yliH	hypothetical protein (NCBI)	-0.0372818	0.105722	0.00552156	-0.286737	0.133514	0.00698646
b0837	yliI	predicted dehydrogenase (NCBI)	0.173732	0.273273	0.227825	0.102521	0.219662	0.178096
b0838	yliJ	putative transferase (VIMSS)	0.0777888	0.028435	-0.088335	0.00466632	0.00996752	-0.00651215
b0839	dacC	D-alanyl-D-alanine carboxypeptidase (penicillin-binding protein 6a) (NCBI)	0.0150638	-0.0358416	-0.123802	-0.195538	0.124609	-0.191287
b0840	deoR	DNA-binding transcriptional repressor (NCBI)	0.184024	-0.164006	-0.256552	-0.060114	-0.227042	-0.179892
b0841	ybjG	undecaprenyl pyrophosphate phosphatase (NCBI)	0.0423415	-0.0905659	0.170349	-0.092404	-0.188515	-0.00178462
b0842	cmr	multidrug efflux system protein (NCBI)	0.00657282	0.053333	0.0600489	0.0360725	-0.0389909	0.0687193
b0843	ybjH	hypothetical protein (NCBI)	0.194364	-0.285768	-0.137059	-0.290372	-0.0802375	0.0586495
b0844	b0844	orf, hypothetical protein (VIMSS)	-0.00170854	0.131094	0.148525	-0.00346232	0.0163174	-0.0882499
b0845	ybjJ	predicted transporter (NCBI)	0.0349362	0.0180246	0.0374589	-0.0395517	0.0338009	-0.0401704
b0846	ybjK	predicted DNA-binding transcriptional regulator (NCBI)	-0.170642	-0.0555368	-0.288246	-0.19872	-0.183591	-0.325197
b0847	ybjL	hypothetical protein (NCBI)	-0.0806071	0.074041	-0.0343058	0.0276667	0.0414066	0.00119354
b0848	ybjM	predicted inner membrane protein (NCBI)	-0.122977	-0.107078	-0.153411	-0.116578	-0.0427477	0.00218105
b0849	grxA	glutaredoxin 1, redox coenzyme for ribonucleotide reductase (RNR1a) (NCBI)	0.0633492	-0.148985	-0.26098	-0.138596	-0.00044825	-0.325025
b0850	ybjC	predicted inner membrane protein (NCBI)	-0.0970921	-0.305622	0.212411	-0.253954	0.098165	0.286536
b0851	nfsA	nitroreductase A, NADPH-dependent, FMN-dependent (NCBI)	0.324424	-0.36344	0.0199183	0.259235	0.375726	0.0202214
b0852	rimK	ribosomal protein S6 modification protein (NCBI)	0.162301	0.0828886	0.0155674	0.0442992	-0.0754947	0.21769
b0853	ybjN	predicted oxidoreductase (NCBI)	-0.221856	-0.0332881	-0.0345246	-0.0482263	-0.125816	-0.0556561
b0854	potF	putrescine transporter subunit: periplasmic-binding component of ABC superfamily (NCBI)	-0.0965392	0.0800743	0.141531	0.0666584	0.122979	-0.0545466
b0855	potG	ATP-binding component of putrescine transport system (VIMSS)	-0.0304256	0.0519528	0.0153008	0.0505172	-0.0234004	0.0010397
b0856	potH	putrescine transporter subunit: membrane component of ABC superfamily (NCBI)	-0.0308724	0.0955847	0.211175	0.0659038	-0.0548372	0.000821075
b0857	potI	putrescine transporter subunit: membrane component of ABC superfamily (NCBI)	-0.269653	-0.170607	-0.179266	-0.313082	-0.257334	0.038819
b0858	ybjO	predicted inner membrane protein (NCBI)	0.0650789	-0.0220269	-0.0189571	-0.00773735	-0.195724	-0.379355
b0859	rumB	23S rRNA m(5)U747-methyltransferase (NCBI)	-0.0926458	-0.0236145	0.00441598	-0.0160335	-0.148416	0.0308501
b0860	artJ	arginine transporter subunit (NCBI)	-0.0884685	0.0444441	0.0492138	-0.11927	-0.060163	-0.0992928
b0861	artM	arginine transporter subunit (NCBI)	0.00535036	0.00117585	0.0521561	0.057001	0.0384496	0.0263489
b0862	artQ	arginine transporter subunit (NCBI)	0.380186	0.0511583	0.206244	0.0360568	-0.152045	0.132516
b0863	artI	arginine transporter subunit (NCBI)	0.0583051	0.0308451	0.0810476	0.088604	0.0324894	0.148361
b0864	artP	arginine transporter subunit (NCBI)	0.125456	0.279872	0.233155	0.128122	0.340519	0.132557
b0865	ybjP	predicted lipoprotein (NCBI)	0.384847	0.128605	0.0746281	-0.0420687	0.175655	0.142161
b0866	ybjQ	hypothetical protein (NCBI)	0.229586	-0.498152	-0.0602272	-0.234987	0.00475899	0.0351229
b0867	ybjR	predicted amidase and lipoprotein (NCBI)	0.00092961	-0.0388906	-0.0738662	0.0157975	-0.00941663	-0.0210596
b0868	b0868	putative nucleotide di-P-sugar epimerase or dehydratase (VIMSS)	0.0540688	0.0515398	0.0385781	-0.0198274	-0.0660973	0.0643802
b0869	ybjT	putative dTDP-glucose enzyme (VIMSS)	-0.0430575	-0.011854	-0.0517979	0.0305015	0.00660417	-0.0385651
b0870	ltaE	L-allo-threonine aldolase, PLP-dependent (NCBI)	0.0592692	0.156247	-0.0648715	0.0808059	0.123183	-0.0372162
b0871	poxB	pyruvate dehydrogenase (NCBI)	-0.0378456	-0.0955178	-0.0886547	-0.0653763	-0.0778591	-0.0683078
b0872	hcr	HCP oxidoreductase, NADH-dependent (NCBI)	-0.23564	-0.261637	-0.298264	-0.153367	-0.306221	-0.165363
b0873	ybjW	putative prismane (VIMSS)	0.0380341	0.0409115	-0.0288381	0.0868657	-0.00773545	0.120873
b0874	ybjE	putative surface protein (VIMSS)	0.0714992	0.118068	0.0440417	0.0273858	0.0574327	0.0893474
b0875	aqpZ	aquaporin Z (NCBI)	-0.0527776	0.0489509	0.138114	0.0172252	0.258169	0.123175
b0876	ybjD	conserved protein with nucleoside triphosphate hydrolase domain (NCBI)	0.0277012	0.0101249	-0.0546923	0.0112595	-0.0740982	-0.108058
b0877	ybjX	hypothetical protein (NCBI)	0.042125	0.0101856	-0.0566951	0.0234512	0.0535001	0.000994237
b0878	b0878	putative membrane protein (VIMSS)	0.0595107	-0.0219594	0.02749	-0.0165965	0.0999007	-0.0893754
b0879	macB	fused macrolide transporter subunits of ABC superfamily: ATP-binding component/membrane component (NCBI)	0.129725	0.0578241	0.112657	0.102133	0.0509125	0.172287
b0880	cspD	cold shock protein homolog (NCBI)	-0.220879	0.166003	-0.154818	-0.0169531	-0.094991	0.069909
b0881	clpS	ATP-dependent Clp protease adaptor protein ClpS (NCBI)	-0.395554	-0.319418	0.14242	-0.361425	-0.294142	-0.617415
b0882	clpA	ATPase and specificity subunit of ClpA-ClpP ATP-dependent serine protease, chaperone activity (NCBI)	-0.187615	0.0472545	0.112419	-0.292415	-0.166716	-0.278095
b0885	aat	leucyl/phenylalanyl-tRNA--protein transferase (NCBI)	-0.0621934	-0.33999	-0.0332168	-0.0838003	-0.0456393	-0.163379
b0888	trxB	thioredoxin reductase, FAD/NAD(P)-binding (NCBI)	-0.669243	-0.596773	-0.909494	-0.458326	-0.368838	-1.22083
b0889	lrp	DNA-binding transcriptional dual regulator, leucine-binding (NCBI)	-0.541022	-2.2518	-3.32646	-2.52736	-3.41638	-2.74501
b0890	ftsK	DNA-binding membrane protein required for chromosome resolution and partitioning (NCBI)	-1.01617	-1.17781	-1.10053	-0.853767	-1.2071	-0.813608
b0892	ycaJ	recombination protein (NCBI)	-0.139052	-0.0481904	-0.0376218	-0.086309	-0.035931	-0.0550772
b0894	dmsA	anaerobic dimethyl sulfoxide reductase subunit A (VIMSS)	0.029172	0.00123019	-0.0587687	-0.00604056	-0.033481	-0.106087
b0895	dmsB	dimethyl sulfoxide reductase, anaerobic, subunit B (NCBI)	-0.0958241	0.0921987	-0.107838	-0.0302658	0.0950809	-0.0479217
b0896	dmsC	dimethyl sulfoxide reductase, anaerobic, subunit C (NCBI)	-0.0988651	-0.0532158	-0.0396926	-0.0444052	-0.134215	-0.0478734
b0897	ycaC	predicted hydrolase (NCBI)	0.0944417	-0.141139	-0.064579	-0.0807924	-0.0357248	0.0820116
b0898	ycaD	putative MFS family transporter protein (NCBI)	0.00525348	-0.0273266	-0.0464702	0.0434836	0.019048	-0.0285747
b0899	b0899	putative transport (VIMSS)	-0.0200557	0.00182924	-0.0153075	-0.00256035	0.0616345	-0.0146031
b0900	ycaN	predicted DNA-binding transcriptional regulator (NCBI)	0.0193665	0.0908567	-0.0275248	0.0297225	0.0341227	-0.0289305
b0901	ycaK	hypothetical protein (NCBI)	-0.0049512	-0.0217035	-0.0540535	0.0405434	0.046741	0.070729
b0902	pflA	pyruvate formate lyase activating enzyme 1 (NCBI)	0.314683	0.124068	-0.017836	-0.0394693	0.034031	-0.0908199
b0903	pflB	pyruvate formate lyase I (NCBI)	0.122714	-0.117315	-0.230073	-0.140684	-0.203633	-0.18293
b0904	focA	formate transporter (NCBI)	-0.0031438	-0.0192542	0.0238149	-0.036765	0.0682375	-0.0164919
b0905	ycaO	orf, hypothetical protein (VIMSS)	-0.0499804	0.0496236	0.0124972	-0.0051578	-0.0140131	-0.00967377
b0906	ycaP	conserved inner membrane protein (NCBI)	0.0282534	-0.0212717	-0.00332906	-0.021325	0.00757715	-0.032853
b0907	serC	phosphoserine aminotransferase (NCBI)	-0.137636	-4.56244	-6.30038	-4.4105	-4.4603	-5.19991
b0908	aroA	3-phosphoshikimate 1-carboxyvinyltransferase (NCBI)	0.243341	-4.70636	-5.37082	-4.48651	-4.76722	-5.17933
b0909	ycaL	putative heat shock protein (VIMSS)	0.148775	0.159955	0.155857	0.181765	0.0962957	0.167109
b0912	ihfB	integration host factor subunit beta (NCBI)	0.139448	1.28457	1.3826	1.84565	0.121623	1.78908
b0913	ycaI	orf, hypothetical protein (VIMSS)	-0.0704418	0.0097401	-0.042912	0.0568852	-0.0276094	0.035411
b0916	ycaQ	hypothetical protein (NCBI)	-0.0369207	-0.0332722	-0.000366897	-0.0754858	0.0591157	0.0103884
b0919	ycbJ	hypothetical protein (NCBI)	-0.175794	-0.137584	-0.223392	-0.190368	0.0429938	-0.105578
b0920	ycbC	conserved inner membrane protein (NCBI)	-0.2301	-0.0788914	-0.887886	-0.211487	-0.46145	-0.243734
b0921	smtA	predicted S-adenosyl-L-methionine-dependent methyltransferase (NCBI)	0.0357146	-0.0188325	0.0801248	-0.00956764	-0.0216261	0.0559364
b0925	ycbB	predicted carboxypeptidase (NCBI)	-0.0313362	-0.126098	-0.536772	-0.197558	-0.222859	-0.311763
b0926	ycbK	hypothetical protein (NCBI)	-0.180123	0.419932	0.841786	0.759488	0.259718	0.778351
b0927	ycbL	predicted metal-binding enzyme (NCBI)	-0.183795	-0.236072	-0.0981764	-0.0280316	-0.0894694	-0.107918
b0928	aspC	aspartate aminotransferase, PLP-dependent (NCBI)	-1.14789	-0.699007	-0.872935	-0.656627	-1.02096	-0.906085
b0929	ompF	outer membrane porin 1a (Ia;b;F) (NCBI)	-0.0176883	-0.0732912	0.0798508	-0.14653	-0.224951	-0.118648
b0931	pncB	nicotinate phosphoribosyltransferase (NCBI)	-0.406731	-0.196563	-0.0818483	0.149913	0.0686892	0.161696
b0932	pepN	aminopeptidase N (NCBI)	-0.100219	0.0564392	-0.0246874	0.0521697	0.0932164	-0.031072
b0933	ssuB	alkanesulfonate transporter subunit (NCBI)	-0.211098	-0.113815	-0.105337	-0.171825	-0.238123	-0.27219
b0934	ycbM	putative transport system permease protein (VIMSS)	-0.392091	-0.241378	-0.121157	-0.280041	-0.257686	-0.40222
b0935	ssuD	alkanesulfonate monooxygenase (NCBI)	-0.144186	0.0555926	-0.101183	-0.232162	-0.20135	-0.0743498
b0936	ycbO	orf, hypothetical protein (VIMSS)	0.0792089	0.0179787	-0.0923994	-0.00777828	-0.133262	0.0188352
b0937	ssuE	NAD(P)H-dependent FMN reductase (NCBI)	-0.136042	-0.00720909	-0.212584	-0.116215	-0.443487	-0.180441
b0938	ycbQ	putative fimbrial-like protein (VIMSS)	-0.0555165	0.00909169	-0.00539959	-0.00146934	-0.206646	-0.0679138
b0939	ycbR	predicted periplasmic pilin chaperone (NCBI)	0.0456175	0.0752093	-0.0468563	0.0612804	0.0045795	-0.0244588
b0940	ycbS	predicted outer membrane usher protein (NCBI)	-0.0431989	0.0447854	0.0455125	0.0140735	0.00186224	-0.0335372
b0941	ycbT	predicted fimbrial-like adhesin protein (NCBI)	0.0501125	0.12136	-0.0146806	0.00184791	0.052675	-0.028633
b0942	ycbU	predicted fimbrial-like adhesin protein (NCBI)	-0.135285	-0.0899604	-0.108625	-0.0408812	-0.17956	-0.0480223
b0943	b0943	putative fimbrial-like protein (VIMSS)	-0.130827	-0.0470175	0.00125784	-0.149284	-0.192117	0.0422982
b0944	ycbF	putative chaperone (VIMSS)	-0.104335	-0.0566601	-0.0319732	-0.0487244	0.0845211	-0.115614
b0945	pyrD	dihydroorotate dehydrogenase (NCBI)	-0.969494	-3.56051	-3.78442	-3.24308	-3.23002	-3.75034
b0946	ycbW	orf, hypothetical protein (VIMSS)	-0.0865961	-0.0651423	-0.0409402	-0.149758	-0.223085	-0.0616309
b0947	ycbX	predicted 2Fe-2S cluster-containing protein (NCBI)	0.250444	0.0744186	0.152258	0.00237277	0.205995	0.113991
b0948	ycbY	predicted methyltransferase (NCBI)	0.00534564	-0.0291158	-0.0603426	-0.0492645	-0.237619	-0.0886215
b0949	uup	fused predicted transporter subunits of ABC superfamily: ATP-binding components (NCBI)	0.00350549	0.127621	-0.193879	-0.140559	-0.0347158	-0.0789521
b0950	pqiA	paraquat-inducible membrane protein A (NCBI)	0.0257696	-0.0771408	0.186761	0.211162	0.0951152	0.192248
b0951	pqiB	paraquat-inducible protein B (NCBI)	0.0654005	-0.119608	0.226365	0.126943	0.00336287	0.145786
b0952	ymbA	conserved protein (RefSeq)	0.045492	-0.0616495	0.124965	0.280254	0.0432205	0.173428
b0953	rmf	ribosome modulation factor (NCBI)	-0.0990356	-0.32756	-0.431436	-0.283259	0.145268	-0.583505
b0955	ycbZ	predicted peptidase (NCBI)	0.245172	0.270195	0.499868	0.443751	0.103636	0.504669
b0957	ompA	outer membrane protein A (3a;II*;G;d) (NCBI)	-0.393721	-1.10085	-0.782027	-0.949018	0.0629874	-0.566585
b0958	sulA	SOS cell division inhibitor (NCBI)	0.135774	-0.0945679	0.0443277	0.0811477	-0.0369255	-0.0514661
b0959	yccR	hypothetical protein (NCBI)	0.0690195	0.0643298	0.0810189	0.176826	0.110088	0.162477
b0960	b0960	orf, hypothetical protein (VIMSS)	0.0327917	-0.0307456	-0.0016181	0.00648955	-0.0426343	0.0631657
b0961	yccF	conserved inner membrane protein (NCBI)	0.167719	0.171033	0.129882	0.144468	0.120874	0.175076
b0962	helD	DNA helicase IV (NCBI)	0.0383993	0.134558	0.0655335	0.239526	0.0905899	0.0561582
b0963	mgsA	methylglyoxal synthase (VIMSS)	-0.0948838	-0.0444359	-0.116142	-0.149181	-0.0892803	-0.145661
b0964	yccT	hypothetical protein (NCBI)	-0.14094	0.0936087	0.0864313	0.167892	0.114913	0.166041
b0965	b0965	orf, hypothetical protein (VIMSS)	-0.20279	-0.0102468	-0.542929	-0.183074	0.0240209	-0.182821
b0966	hspQ	DNA-binding protein, hemimethylated (RefSeq)	-0.065167	0.0739404	0.161625	-0.092929	0.112724	0.109259
b0967	yccW	predicted methyltransferase (RefSeq)	-0.0278576	-0.168885	-0.0572855	-0.204051	0.0087482	-0.112899
b0968	yccX	predicted acylphosphatase (NCBI)	0.0382103	-0.0587586	0.0353201	0.0120257	0.0404567	-0.158863
b0970	yccA	inner membrane protein (NCBI)	-0.214531	-0.0473064	0.080906	-0.0955313	-0.138499	0.0401801
b0972	hyaA	hydrogenase 1, small subunit (NCBI)	-0.0734353	-0.09747	-0.00892254	-0.068701	-0.0928305	-0.203032
b0973	hyaB	hydrogenase 1, large subunit (NCBI)	0.00061588	-0.072886	-0.0944609	-0.0706451	-0.114375	-0.0925373
b0974	hyaC	hydrogenase 1, b-type cytochrome subunit (NCBI)	-0.0173243	0.141876	0.0839542	0.114372	0.0760991	-0.0632896
b0975	hyaD	protein involved in processing of HyaA and HyaB proteins (NCBI)	-0.052989	-0.00139977	0.0556046	-0.0796688	0.073349	0.0195489
b0976	hyaE	protein involved in processing of HyaA and HyaB proteins (NCBI)	0.0328319	0.0410713	0.0332125	0.172462	-0.025156	0.339675
b0977	hyaF	protein involved in nickel incorporation into hydrogenase-1 proteins (NCBI)	-0.0980934	-0.151343	-0.0767157	-0.149581	0.00120484	-0.0269246
b0978	appC	cytochrome bd-II oxidase, subunit I (NCBI)	0.0834889	-0.0316883	0.00673968	-0.00371422	0.109639	0.0950508
b0979	appB	cytochrome bd-II oxidase, subunit II (NCBI)	-0.0287026	-0.188689	-0.12006	-0.144914	0.0046165	0.0383437
b0980	appA	phosphoanhydride phosphorylase (NCBI)	0.0200158	0.0283008	-0.0522599	0.0389338	0.0673363	0.0554479
b0981	yccC	cryptic autophosphorylating protein tyrosine kinase Etk (NCBI)	0.103669	0.149776	0.0721515	0.117503	0.161602	-0.0262337
b0982	yccY	putative phosphatase (VIMSS)	-0.0733639	-0.206541	-0.188204	-0.156343	-0.163135	-0.182194
b0983	yccZ	predicted exopolysaccharide export protein (NCBI)	0.0112734	-0.0682017	0.0287122	0.0455728	-0.0275406	-0.0169486
b0984	ymcA	hypothetical protein (NCBI)	0.032601	0.0615629	-0.0528292	-0.031658	0.0361135	0.00489076
b0985	ymcB	hypothetical protein (NCBI)	-0.0170882	-0.00610513	-0.12791	0.02021	-0.1471	-0.0454607
b0986	ymcC	predicted outer membrane lipoprotein (NCBI)	0.0347875	-0.0312258	0.00624058	-0.0182408	0.0790165	-0.100621
b0987	ymcD	orf, hypothetical protein (VIMSS)	-0.190043	0.085134	-0.0220104	0.039006	-0.0723333	-0.0440339
b0989	cspH	stress protein, member of the CspA-family (NCBI)	0.0728867	0.0808131	0.124796	0.0844454	-0.132234	0.0623997
b0990	cspG	DNA-binding transcriptional regulator (NCBI)	0.363029	-0.132145	-1.74867	-0.403004	-1.44977	-0.151645
b0991	ymcE	cold shock gene (NCBI)	-0.00997432	-0.124422	-0.154084	0.112354	-0.00846875	-0.141366
b0992	yccM	predicted 4Fe-4S membrane protein (NCBI)	0.0988836	-0.0342588	0.0366461	0.0347359	0.0617059	0.101396
b0993	torS	sensor protein torS (regulator TorR) (VIMSS)	0.0543364	0.0368766	-0.0210957	0.0668456	0.037612	-0.113898
b0994	torT	periplasmic sensory protein associated with the TorRS two-component regulatory system (NCBI)	-0.0618865	-0.0697165	0.00849432	-0.0552097	-0.0292247	0.145661
b0995	torR	DNA-binding response regulator in two-component regulatory system with TorS (NCBI)	0.0956677	0.0307012	0.00289764	0.101398	0.114464	0.184458
b0996	torC	trimethylamine N-oxide (TMAO) reductase I, cytochrome c-type subunit (NCBI)	-0.104723	-0.0729588	-0.0274092	0.0103344	-0.118124	0.0182573
b0997	torA	trimethylamine N-oxide (TMAO) reductase I, catalytic subunit (NCBI)	0.0904525	0.0787269	0.110286	0.111245	0.0754948	0.110404
b0998	torD	chaperone protein TorD (NCBI)	0.362643	0.248826	0.533822	0.697347	0.706819	0.436835
b0999	cbpM	modulator of CbpA co-chaperone (NCBI)	0.208515	0.0447022	0.277495	0.24335	0.131541	0.116931
b1000	cbpA	curved DNA-binding protein, DnaJ homologue that functions as a co-chaperone of DnaK (NCBI)	0.185578	0.149531	0.089649	0.0388845	0.22563	0.0730742
b1001	yccE	hypothetical protein (NCBI)	-0.210311	-0.302413	-0.296062	-0.286929	0.0668405	-0.268895
b1002	agp	glucose-1-phosphatase/inositol phosphatase (NCBI)	0.0112686	0.0822262	0.0535506	-0.0234341	0.0672901	0.0433547
b1004	wrbA	TrpR binding protein WrbA (NCBI)	0.147223	0.134893	-0.109999	-0.0247567	0.0987825	-0.0724639
b1006	ycdG	putative transport protein (VIMSS)	0.095352	-0.107759	-0.214151	-0.0825481	-0.131972	-0.0877677
b1007	b1007	orf, hypothetical protein (VIMSS)	0.0763224	-0.848655	-0.712215	-0.0195392	-0.0135231	-0.551654
b1008	ycdI	hypothetical protein (NCBI)	0.111774	0.0787186	0.274677	0.0112469	0.0882453	0.220513
b1009	rarA	predicted hydrolase (NCBI)	0.159221	0.0812469	0.186131	0.222792	0.2158	0.100892
b1010	ycdK	hypothetical protein (NCBI)	0.246152	0.126706	0.175673	0.0745423	0.156818	0.189297
b1011	b1011	putative synthetase (VIMSS)	-0.0265512	-0.128938	-0.171496	-0.00869458	-0.183556	-0.233442
b1012	b1012	orf, hypothetical protein (VIMSS)	0.0891386	0.0347057	-0.0184827	-0.0980902	0.0306324	-0.032113
b1013	ycdC	predicted DNA-binding transcriptional regulator (NCBI)	-0.0342799	0.308069	-0.135781	-0.287766	0.10761	-0.155572
b1014	putA	fused DNA-binding transcriptional regulator/proline dehydrogenase/pyrroline-5-carboxylate dehydrogenase (NCBI)	-0.125018	-0.0192582	0.0584335	-0.0062019	0.0863715	0.0061413
b1015	putP	proline:sodium symporter (NCBI)	-0.0992345	-0.129539	-0.0503438	0.0417865	0.0481125	0.0223428
b1018	ycdO	hypothetical protein (NCBI)	0.234146	0.1261	0.0929497	0.167556	0.050714	0.049359
b1019	ycdB	hypothetical protein (NCBI)	-0.0759322	-0.135681	-0.0541943	-0.0200708	0.0284283	-0.0305654
b1020	phoH	conserved protein with nucleoside triphosphate hydrolase domain (NCBI)	-0.0948744	-0.0704623	-0.10416	-0.0501228	-0.059948	-0.199601
b1021	ycdP	predicted inner membrane protein (NCBI)	0.293751	-0.00429608	0.136673	0.0836185	0.0407381	-0.00433824
b1022	ycdQ	predicted glycosyl transferase (NCBI)	0.0659245	-0.102745	-0.01821	0.0344606	0.000460385	-0.0494754
b1023	ycdR	predicted enzyme associated with biofilm formation (NCBI)	-0.101378	-0.000777875	-0.0306969	0.0106763	0.0117783	0.00178334
b1024	ycdS	predicted outer membrane protein (NCBI)	-0.0751859	-0.0099351	0.0203579	0.0423069	0.0364898	-0.00550696
b1025	ycdT	predicted diguanylate cyclase (NCBI)	0.117241	0.0288461	-0.241101	-0.107604	-0.0110882	-0.307751
b1028	ymdE	orf, hypothetical protein (VIMSS)	-0.0854349	-0.292321	-0.0645933	-0.11779	-0.2079	-0.0467909
b1029	ycdU	predicted inner membrane protein (NCBI)	-0.0620946	0.0361678	0.00437648	-0.0571718	-0.00448713	0.0368271
b1033	ycdW	putative dehydrogenase (VIMSS)	0.0702204	0.116198	0.0960769	-0.175545	-0.134721	-0.158067
b1034	ycdX	hypothetical protein (NCBI)	0.0127838	0.100363	-0.113331	0.209812	-0.0509355	0.138142
b1035	ycdY	hypothetical protein (NCBI)	-0.140752	0.0307801	-0.101529	-0.0254684	-0.0496639	0.075458
b1036	ycdZ	orf, hypothetical protein (VIMSS)	0.137889	0.20233	0.107696	0.135187	0.0153009	0.083552
b1037	csgG	outer membrane lipoprotein (NCBI)	-0.00468787	0.00612167	-0.0715233	-0.0256874	-0.014455	-0.0561951
b1038	csgF	predicted transport protein (NCBI)	-0.184409	-0.0781803	0.060458	-0.138089	-0.151938	-0.411821
b1039	csgE	predicted transport protein (NCBI)	0.151891	0.0434372	0.0794169	-0.0367096	0.0375785	0.0104588
b1040	csgD	DNA-binding transcriptional activator in two-component regulatory system (NCBI)	-0.0101642	-0.294203	-0.258099	-0.222118	-0.228313	-0.16843
b1041	csgB	curlin nucleator protein, minor subunit in curli complex (NCBI)	-0.170696	-0.188034	-0.117637	-0.0745446	-0.0686716	-0.121192
b1042	csgA	cryptic curlin major subunit (NCBI)	-0.0404515	0.0900271	0.0395234	-0.0737558	0.0468985	0.0321686
b1043	csgC	predicted curli production protein (NCBI)	0.015852	0.0243945	0.0279054	0.00550546	0.165721	0.0928529
b1044	ymdA	hypothetical protein (NCBI)	-0.0720205	0.0352954	-0.177461	-0.069956	-0.0158147	-0.133435
b1045	ymdB	hypothetical protein (NCBI)	0.0195025	0.035938	-0.113164	-0.00296583	-0.00277783	-0.08496
b1046	ymdC	putative synthase (VIMSS)	0.00277981	0.0250408	0.0977873	0.0761295	0.0277193	-0.00968541
b1047	mdoC	glucans biosynthesis protein (NCBI)	-0.0775962	-0.0689327	-0.193928	-0.0688946	-0.112267	-0.167715
b1048	mdoG	glucan biosynthesis protein, periplasmic (NCBI)	-0.595934	0.175528	-1.1346	-0.40847	-0.0733156	-0.712853
b1049	mdoH	glucosyltransferase MdoH (NCBI)	-0.564818	0.117586	-1.38194	-0.299578	-0.123693	-0.557516
b1053	mdtG	predicted drug efflux system (NCBI)	-0.0360003	-0.0811131	-0.00498244	-0.214334	0.00738427	0.0321448
b1055	yceA	hypothetical protein (NCBI)	0.160205	0.1061	0.0784534	0.089858	0.13242	0.0593857
b1056	yceI	hypothetical protein (NCBI)	0.0435294	0.060775	0.0686871	-0.0642657	-0.0211152	0.0330237
b1057	yceJ	predicted cytochrome b561 (NCBI)	0.0189587	-0.0863055	0.0523239	0.0316628	0.0657525	-0.00725025
b1058	yceO	hypothetical protein (NCBI)	-1.01095	-1.05893	-1.06367	-1.08283	-1.06949	-1.0105
b1059	solA	N-methyltryptophan oxidase, FAD-binding (NCBI)	0.0458065	-0.00421715	-0.0637239	0.0268531	-0.0401363	-0.0369543
b1060	yceP	orf, hypothetical protein (VIMSS)	-0.134757	-0.792343	-0.640382	-0.610297	-0.53521	-0.594822
b1061	dinI	DNA damage-inducible protein I (NCBI)	0.136757	-0.0468394	-0.137163	-0.052932	-0.124569	-0.0770925
b1062	pyrC	dihydroorotase (NCBI)	-1.21267	-3.41041	-4.00204	-3.68963	-3.3272	-4.30142
b1063	yceB	predicted lipoprotein (NCBI)	0.152573	-0.0484493	0.178693	0.0237179	0.143713	0.214668
b1064	grxB	glutaredoxin 2 (Grx2) (NCBI)	0.0640145	-0.250257	-0.130448	-0.00211824	-0.161045	-0.0739444
b1065	yceL	orf, hypothetical protein (VIMSS)	0.0173834	-0.0161685	0.0297381	-0.168412	0.0984769	-0.0833559
b1066	rimJ	ribosomal-protein-S5-alanine N-acetyltransferase (NCBI)	0.365896	0.185426	0.160613	0.0979031	0.419534	0.0551842
b1067	yceH	hypothetical protein (NCBI)	0.149109	0.156711	0.13011	0.214269	0.195581	0.307986
b1068	mviM	predicted oxidoreductase with NAD(P)-binding Rossmann-fold domain (NCBI)	0.0374008	0.0327913	0.0640599	-0.0066598	0.0363499	-0.00205865
b1070	flgN	export chaperone for FlgK and FlgL (NCBI)	-0.633944	-0.60872	-0.264167	0.163382	-0.119219	-0.0882632
b1072	flgA	flagellar basal body P-ring biosynthesis protein A (NCBI)	0.154457	-0.00268463	0.0176187	0.0740545	-0.102096	0.0829903
b1073	flgB	flagellar basal-body rod protein B (NCBI)	0.134283	0.0776783	-0.0799502	0.102516	0.146676	0.312555
b1074	flgC	flagellar basal-body rod protein C (NCBI)	0.121446	-0.055653	0.153887	-0.110451	-0.244075	-0.208664
b1075	flgD	flagellar basal body rod modification protein D (NCBI)	0.134294	-0.0349608	0.00240569	0.0733247	0.0825978	0.121686
b1076	flgE	flagellar hook protein E (NCBI)	0.0650479	-0.0623054	0.0482099	0.0738325	0.0528019	0.0469347
b1077	flgF	flagellar component of cell-proximal portion of basal-body rod (NCBI)	0.205003	0.137827	0.118592	0.162375	0.180498	0.15859
b1078	flgG	flagellar component of cell-distal portion of basal-body rod (NCBI)	-0.027928	0.0539049	0.0626889	0.0448507	0.033606	0.0726506
b1079	flgH	flagellar L-ring protein precursor H (NCBI)	-0.0295278	0.132289	-0.0963874	0.0305528	-0.0787976	-0.0387099
b1080	flgI	homolog of Salmonella P-ring of flagella basal body (VIMSS)	0.0863367	0.068234	-0.0822344	0.0662017	0.145236	0.0988296
b1081	flgJ	flagellar biosynthesis protein FlgJ (NCBI)	0.101666	0.120108	0.0337724	0.0661658	0.123092	0.0943387
b1082	flgK	flagellar hook-associated protein K (NCBI)	0.0834881	0.116665	0.071918	0.0658308	-0.0417881	0.0961645
b1083	flgL	flagellar hook-associated protein L (NCBI)	-0.115745	0.150369	0.133032	0.111972	-0.0408892	-0.00760844
b1084	rne	fused ribonucleaseE: endoribonuclease/RNA-binding protein/RNA degradosome binding protein (NCBI)	-0.986941	-0.598856	-0.688573	-0.620435	-0.269122	-0.675758
b1085	b1085	orf, hypothetical protein (VIMSS)	0.230226	0.110932	0.389106	0.113342	-0.108162	0.132377
b1086	rluC	23S rRNA pseudouridylate synthase (NCBI)	-0.253082	0.300373	0.198617	0.0267476	0.0578508	0.0916892
b1087	yceF	orf, hypothetical protein (VIMSS)	0.0173165	-0.0194086	-0.00498068	-0.00713856	0.090109	-0.019119
b1088	yceD	hypothetical protein (NCBI)	0.0586196	-0.0460381	0.00176976	-0.0764455	-0.314883	-0.102269
b1090	plsX	glycerolphosphate auxotrophy in plsB background (VIMSS)	-0.483911	0.114284	0.00968159	0.204842	0.0887477	0.081898
b1095	fabF	3-oxoacyl-(acyl carrier protein) synthase (NCBI)	0.112831	0.209701	0.0812741	-0.1019	-0.127418	-0.119818
b1096	pabC	4-amino-4-deoxychorismate lyase (NCBI)	0.00858279	-0.156858	-0.0558152	-0.00291706	-0.0942931	0.00581256
b1097	yceG	predicted aminodeoxychorismate lyase (NCBI)	-0.0395603	0.102399	0.143748	0.174225	0.119812	0.193106
b1100	ycfH	predicted metallodependent hydrolase (NCBI)	0.048303	0.029949	0.0906845	0.118047	-0.00766125	0.039254
b1101	ptsG	fused glucose-specific PTS enzymes: IIB component/IIC component (NCBI)	0.091019	-1.13452	-1.33998	-0.792608	-0.608999	-1.09157
b1102	fhuE	ferric-rhodotorulic acid outer membrane transporter (NCBI)	-0.00957726	0.010955	0.0721064	0.059244	0.0538056	-0.0212032
b1103	ycfF	orf, hypothetical protein (VIMSS)	-0.104747	-0.492491	-0.250364	0.0610191	-0.512034	0.0361876
b1104	ycfL	hypothetical protein (NCBI)	-0.316195	0.0262746	-0.247965	0.0249931	-0.230272	-0.535829
b1105	ycfM	predicted outer membrane lipoprotein (NCBI)	-0.850385	-0.162744	-0.311067	-0.146677	-0.352107	-0.466429
b1106	ycfN	thiamin kinase (NCBI)	0.139385	0.135362	0.0238463	-0.0579427	0.0735806	-0.0908414
b1107	nagZ	beta-hexosaminidase (NCBI)	0.192502	0.223264	0.181426	0.0618437	0.29299	0.098895
b1108	ycfP	orf, hypothetical protein (VIMSS)	0.0807195	0.0560016	-0.121796	-0.206652	0.0652717	0.0408028
b1109	ndh	respiratory NADH dehydrogenase 2/cupric reductase (NCBI)	-0.276118	-0.0586947	0.224021	0.128159	0.316443	-0.0630691
b1110	ycfJ	hypothetical protein (NCBI)	0.269426	0.0333213	0.124074	0.191487	0.0362625	0.0934535
b1111	ycfQ	orf, hypothetical protein (VIMSS)	0.168124	-0.164245	0.505136	0.156239	-0.0550836	0.464947
b1113	ycfS	hypothetical protein (NCBI)	0.0197977	0.00148156	-0.0546214	0.0608358	0.121175	-0.0663694
b1114	mfd	transcription-repair coupling factor (NCBI)	-0.0229697	0.172833	-0.0148912	0.0874719	0.0757886	-0.0342303
b1115	ycfT	predicted inner membrane protein (NCBI)	-0.0572562	-0.00231017	-0.0680064	-0.12391	-0.118464	-0.0469817
b1119	nagK	N-acetyl-D-glucosamine kinase (NCBI)	-0.133286	-0.116898	0.0486678	0.0118254	-0.18411	0.0247763
b1120	cobB	deacetylase of acs and cheY, regulates chemotaxis (NCBI)	-0.16544	0.0266776	-0.241005	0.0819557	-0.251559	0.204567
b1121	ycfZ	predicted inner membrane protein (NCBI)	-0.125149	-0.097107	-0.422996	-0.230096	-0.338313	-0.406454
b1122	ymfA	orf, hypothetical protein (VIMSS)	0.166087	0.0116874	-0.0210439	0.0708926	0.101991	0.0612141
b1123	potD	spermidine/putrescine ABC transporter periplasmic substrate-binding protein (NCBI)	-0.188294	0.0181751	0.077519	-0.0788717	-0.115519	-0.0438928
b1124	potC	spermidine/putrescine ABC transporter membrane protein (NCBI)	0.10742	0.0978406	0.275765	0.20065	0.286078	0.252941
b1125	potB	spermidine/putrescine ABC transporter membrane protein (NCBI)	0.106428	-0.150511	0.158874	0.208821	0.0168691	0.0738487
b1126	potA	putrescine/spermidine ABC transporter ATPase protein (NCBI)	-0.123161	-0.0847361	0.00637769	-0.0475989	-0.000498544	0.0621522
b1127	pepT	peptidase T (NCBI)	0.0746891	0.178146	0.0951046	-0.0296684	-0.0360257	0.145219
b1128	ycfD	orf, hypothetical protein (VIMSS)	-0.149306	-0.0284266	-0.101765	-0.15123	-0.123539	-0.115382
b1129	phoQ	sensory histidine kinase in two-compoent regulatory system with PhoP (NCBI)	-0.249459	-0.41339	-0.252618	-0.287522	-0.823844	-0.213288
b1130	phoP	DNA-binding response regulator in two-component regulatory system with PhoQ (NCBI)	-0.150619	-0.268297	-0.207335	-0.0638756	-0.584391	0.319522
b1132	hflD	hypothetical protein (NCBI)	-0.333736	-0.161718	-0.157732	-0.148879	-0.109063	-0.139024
b1134	ymfB	bifunctional thiamin pyrimidine pyrophosphate hydrolase/ thiamin pyrophosphate hydrolase (NCBI)	0.284975	0.0398309	-0.0416155	-0.0242271	-0.0916438	-0.188596
b1135	ymfC	orf, hypothetical protein (VIMSS)	-0.0477928	0.0772615	0.0340084	-0.0509915	-0.063721	-0.0753668
b1138	ymfE	e14 prophage; predicted inner membrane protein (NCBI)	0.282976	0.0777445	0.222071	0.256402	0.167093	0.253427
b1139	lit	e14 prophage; cell death peptidase, inhibitor of T4 late gene expression (NCBI)	0.0719703	-0.32699	-0.0818738	-0.0813763	-0.113198	-0.0233235
b1140	intE	e14 prophage; predicted integrase (NCBI)	-0.00659397	-0.0425195	-0.0155646	-0.026328	-0.109221	-0.0383585
b1141	ymfG	e14 prophage; predicted excisionase (NCBI)	0.0145625	0.0799873	0.0345529	-0.147486	-0.0150936	-0.271303
b1143	ymfI	orf, hypothetical protein (VIMSS)	0.0123142	0.0842782	0.0521062	0.345803	0.353694	0.0787893
b1144	ymfJ	orf, hypothetical protein (VIMSS)	-0.323156	-0.242604	-0.260314	-0.0914727	-0.470068	-0.00198409
b1147	ymfL	e14 prophage; predicted DNA-binding transcriptional regulator (RefSeq)	-0.0953128	0.202442	-0.111073	0.0140683	-0.233903	0.421294
b1148	ymfM	e14 prophage; predicted protein (NCBI)	-0.330812	0.195367	-0.0636171	0.213081	-0.249896	-0.088537
b1150	ymfR	e14 prophage; predicted protein (NCBI)	-0.659664	-0.546128	-0.452405	-0.161271	0.0601901	-0.231991
b1151	ymfO	e14 prophage; conserved protein (RefSeq)	0.218674	0.117593	0.0522603	0.411709	0.189517	0.199605
b1152	ymfP	orf, hypothetical protein (VIMSS)	-0.031063	0.00807217	0.0458781	0.190381	-0.0531924	-0.0276008
b1153	ymfQ	e14 prophage; conserved protein (NCBI)	0.26492	0.0187515	0.0784391	0.384472	0.0407724	0.190054
b1154	ycfK	e14 prophage; predicted protein (NCBI)	0.0251751	0.0443285	0.000309194	0.0959266	0.0587147	0.135038
b1155	ymfS	e14 prophage; predicted protein (NCBI)	-0.0978557	0.113833	-0.148599	-0.340408	-0.089686	-0.027382
b1156	tfaE	e14 prophage; predicted tail fiber assembly protein (NCBI)	0.000535538	-0.109406	-0.0900819	-0.0409963	0.0701738	-0.0248682
b1158	pin	e14 prophage; site-specific DNA recombinase (NCBI)	-0.0292227	0.059789	-0.0805024	0.00449045	0.0955267	-0.0335189
b1159	mcrA	e14 prophage; 5-methylcytosine-specific restriction endonuclease B (NCBI)	-0.362107	-0.3128	-0.474358	-0.834118	-1.03415	-0.515542
b1160	elbA	hypothetical protein (NCBI)	0.147509	0.385477	-0.292805	-0.164048	-0.513502	0.00872414
b1161	ycgX	hypothetical protein (NCBI)	-0.0229816	-0.224833	-0.576627	-0.236471	-0.694099	-0.613153
b1162	ycgE	predicted DNA-binding transcriptional regulator (NCBI)	-0.135239	-0.0419058	-0.189359	-0.23703	0.104587	0.177953
b1163	ycgF	predicted FAD-binding phosphodiesterase (NCBI)	-0.14644	-0.0951274	-0.154801	-0.230314	-0.180701	-0.149975
b1164	ycgZ	hypothetical protein (NCBI)	0.386477	0.0699227	-0.182302	0.0387783	0.122332	-0.218526
b1165	ymgA	hypothetical protein (NCBI)	-0.161548	-0.348916	-0.409748	-0.341006	-0.412066	-0.315916
b1167	ymgC	hypothetical protein (NCBI)	-0.2097	-0.325036	-0.312869	-0.319986	-0.315492	-0.294262
b1168	b1168	putative proteases (VIMSS)	-0.290417	-0.104772	-0.340344	-0.223841	-0.264589	-0.308698
b1171	b1171	orf, hypothetical protein (VIMSS)	-0.0287506	0.0234742	0.0439199	-0.131505	-0.14534	0.113797
b1172	ymgG	conserved protein, UPF0757 family (RefSeq)	-0.0631136	0.105477	0.23014	0.136348	0.224125	-0.0100815
b1175	minD	membrane ATPase of the MinC-MinD-MinE system (NCBI)	-0.154475	0.180997	0.897132	0.649959	0.0307154	0.940893
b1176	minC	septum formation inhibitor (NCBI)	-0.433104	0.121856	0.796398	0.697212	0.143481	0.584328
b1177	ycgJ	hypothetical protein (NCBI)	0.0139473	-0.00665369	-0.179604	-0.15112	-0.244456	-0.1923
b1178	ycgK	hypothetical protein (NCBI)	0.00483152	-0.0134471	-0.0432024	-0.0725315	-0.0295863	0.0999539
b1179	ycgL	conserved protein (NCBI)	-0.12444	-0.0685183	-0.272281	-0.125819	-0.0418352	-0.128574
b1180	ycgM	predicted isomerase/hydrolase (NCBI)	-0.0124469	0.0383751	-0.0376755	-0.063621	-0.0689861	-0.109965
b1181	ycgN	conserved protein (RefSeq)	-0.0188379	-0.00458982	0.0213017	0.0918209	0.0344706	-0.0743599
b1182	hlyE	hemolysin E (VIMSS)	-0.155516	-0.229914	-0.255941	-0.219802	-0.189586	-0.234708
b1183	umuD	DNA polymerase V, subunit D (NCBI)	0.475995	-0.239474	-0.33281	0.169613	-0.144171	-0.133153
b1184	umuC	DNA polymerase V subunit UmuC (NCBI)	0.016201	0.0455534	0.0524517	0.110306	0.102955	0.0353131
b1185	dsbB	reoxidizes DsbA protein following formation of disulfide bond in P-ring of flagella. (VIMSS)	-1.01991	0.0746648	-0.776433	-0.841901	-0.370979	-0.336971
b1186	nhaB	NhaB sodium/proton transporter (Katherine Huang)	0.117465	0.076963	0.101502	0.00771945	0.0192626	0.191352
b1187	fadR	fatty acid metabolism regulator (NCBI)	0.67108	-0.156272	-0.108569	0.0756853	-0.0463821	0.146763
b1188	ycgB	hypothetical protein (NCBI)	0.158188	-0.0971865	0.161003	0.0334837	0.0534562	0.0130044
b1189	dadA	D-amino acid dehydrogenase small subunit (NCBI)	0.116227	-0.0685496	-0.0749102	-0.0401886	0.192481	-0.0375809
b1190	dadX	alanine racemase (NCBI)	-0.0855943	0.179403	0.0284861	-0.0411396	-0.0332843	0.0508537
b1191	b1191	orf, hypothetical protein (VIMSS)	0.141511	0.0506378	-0.00666407	0.0178888	0.0387402	0.0549607
b1192	ldcA	L,D-carboxypeptidase A (NCBI)	-1.86614	-3.00891	-3.0535	-3.11988	-2.9086	-3.28706
b1194	ycgR	protein involved in flagellar function (NCBI)	0.0859059	-0.0734561	0.177963	0.259509	-0.212008	0.364644
b1195	ymgE	predicted inner membrane protein (NCBI)	0.230498	0.0212684	0.128701	0.0858753	0.229742	0.0915303
b1196	ycgY	hypothetical protein (NCBI)	0.15009	-0.166063	-0.180794	-0.315203	-0.0308878	0.0863787
b1197	treA	periplasmic trehalase (NCBI)	0.153082	0.0289956	0.0682176	0.160988	-0.00269946	0.0431624
b1198	dhaM	fused predicted dihydroxyacetone-specific PTS enzymes: HPr component/EI component (RefSeq)	0.141574	0.0747782	-0.216673	-0.120712	0.0864759	-0.516029
b1199	dhaL	dihydroxyacetone kinase, C-terminal domain (NCBI)	-0.0189301	-0.0220877	0.0394544	-0.0481503	-0.0263271	-0.0986238
b1200	b1200	putative dihydroxyacetone kinase (EC 2.7.1.2) (VIMSS)	-0.127991	0.163213	-0.132845	-0.180844	-0.120847	-0.0985555
b1201	b1201	putative sensor-type regulator (VIMSS)	-0.096928	-0.158898	-0.344389	-0.187356	-0.097615	-0.398092
b1202	ycgV	predicted adhesin (NCBI)	0.0625772	0.0309172	0.0516335	-0.035353	0.100616	0.015766
b1205	ychH	predicted inner membrane protein (NCBI)	-0.288293	-0.0972951	-0.115249	0.0336474	0.0745286	0.182015
b1206	ychM	orf, hypothetical protein (VIMSS)	-0.0817385	0.00591444	-0.00402292	-0.0780708	0.0208065	-0.0332355
b1213	ychQ	predicted transcriptional regulator (NCBI)	0.0707032	-0.164993	0.089211	-0.00366698	-0.000265076	0.073132
b1214	ychA	predicted transcriptional regulator (NCBI)	-0.0431842	0.0043033	-0.0773357	-0.0402683	0.00813815	0.0716525
b1216	chaA	calcium/sodium:proton antiporter (NCBI)	0.226696	0.0584987	0.144287	0.107672	0.177896	0.169133
b1217	chaB	cation transport regulator (NCBI)	0.139808	-0.0322096	0.319109	-0.180579	-0.12562	0.0629837
b1218	chaC	regulatory protein for cation transport (RefSeq)	0.0896997	-0.124601	-0.136791	-0.152849	0.140749	-0.198032
b1219	ychN	hypothetical protein (NCBI)	-0.0263481	0.0743847	0.0303615	0.117501	0.13821	0.2698
b1220	ychO	predicted invasin (RefSeq)	-0.0255392	0.137009	-0.158487	-0.0795808	0.25579	0.0706409
b1221	narL	DNA-binding response regulator in two-component regulatory system with NarX (or NarQ) (NCBI)	0.0552384	0.00888986	0.219937	-0.00541869	0.0737669	-0.0816546
b1222	narX	sensory histidine kinase in two-component regulatory system with NarL (NCBI)	0.0148438	0.142233	0.207971	0.115524	0.243795	0.18433
b1223	narK	nitrate/nitrite transporter (NCBI)	0.0429882	-0.0187845	-0.034034	-0.0674657	-0.0673111	0.0943104
b1224	narG	nitrate reductase 1, alpha subunit (NCBI)	0.0641888	0.00735595	-0.0482443	0.0294386	0.10987	0.0426981
b1225	narH	nitrate reductase 1, beta (Fe-S) subunit (NCBI)	0.229601	0.162326	0.106667	0.0726652	0.310252	0.316589
b1226	narJ	molybdenum-cofactor-assembly chaperone subunit (delta subunit) of nitrate reductase 1 (NCBI)	0.0708288	0.19583	0.238611	0.258729	0.0746304	0.125286
b1227	narI	nitrate reductase 1, gamma (cytochrome b(NR)) subunit (NCBI)	0.0399772	0.00777603	0.00576369	0.0935223	0.200224	0.097757
b1232	purU	formyltetrahydrofolate deformylase (NCBI)	0.0780993	-1.2911	-0.13093	-0.137683	-0.05768	-0.192986
b1233	ychJ	hypothetical protein (NCBI)	0.787099	-0.0719989	0.191678	0.0787178	-0.113882	-0.110024
b1234	rssA	conserved protein (RefSeq)	-0.00241191	-0.158305	-0.0584287	-0.160427	0.0369051	-0.0640845
b1235	rssB	response regulator of RpoS (NCBI)	-0.965457	-0.862479	-1.66098	-1.40423	-0.471486	-1.70775
b1236	galU	glucose-1-phosphate uridylyltransferase (NCBI)	-0.769228	-0.298032	-1.80493	-0.742485	-0.341421	-1.2021
b1238	tdk	thymidine kinase (NCBI)	-0.0573784	0.0878779	-0.191693	-0.0238479	0.0565897	-0.117157
b1241	adhE	fused acetaldehyde-CoA dehydrogenase/iron-dependent alcohol dehydrogenase/pyruvate-formate lyase deactivase (NCBI)	-0.0881452	0.0133133	0.124208	0.0967828	0.0274144	0.158842
b1242	ychE	predicted inner membrane protein (NCBI)	-0.121216	-0.163941	-0.136701	-0.141291	0.109717	0.0238626
b1243	oppA	oligopeptide transporter subunit (NCBI)	-0.0513325	-0.0806299	0.00816407	0.0369757	0.0604054	0.0782884
b1244	oppB	oligopeptide permease ABC transporter membrane protein (NCBI)	-0.15496	0.117457	0.11161	0.112481	0.00673947	0.136188
b1245	oppC	oligopeptide transporter subunit (NCBI)	-0.085576	0.0798476	0.186819	0.0445612	0.0572474	0.0769265
b1247	oppF	oligopeptide transporter subunit (NCBI)	-0.0303178	0.102558	0.200734	0.225183	0.00920408	-0.0402156
b1248	b1248	orf, hypothetical protein (VIMSS)	-0.185665	-0.0921553	0.134804	-0.0583536	-0.402529	0.229662
b1249	cls	cardiolipin synthetase (NCBI)	-0.160197	0.0270499	0.107527	0.247068	0.0509477	0.119691
b1250	kch	voltage-gated potassium channel (NCBI)	-0.000601205	0.0908638	-0.132822	-0.0263729	-0.00300357	-0.208813
b1251	yciI	orf, hypothetical protein (VIMSS)	0.063484	0.0337991	-0.157456	0.0258073	-0.151757	-0.118748
b1252	tonB	membrane spanning protein in TonB-ExbB-ExbD complex (NCBI)	-0.45577	-0.261159	-0.0387798	0.00310753	-0.668113	-0.362835
b1253	yciA	predicted hydrolase (NCBI)	0.0734766	0.0621182	0.180697	0.117413	0.0868929	0.249649
b1255	yciC	hypothetical protein (NCBI)	0.105257	0.424688	0.0893683	-0.0168709	0.094538	0.0488679
b1256	ompW	outer membrane protein W (NCBI)	-0.320426	0.0307835	-0.0425606	-0.0219001	0.0734022	0.122734
b1257	yciE	hypothetical protein (NCBI)	-0.248239	-0.167582	-0.504593	-0.516554	-0.201207	-0.481899
b1258	yciF	hypothetical protein (NCBI)	-0.0773541	-0.210751	-0.396966	-0.476329	-0.553442	-0.258308
b1259	yciG	orf, hypothetical protein (VIMSS)	-0.422495	-0.0680235	0.169322	-0.584252	0.0165857	-0.105909
b1260	trpA	tryptophan synthase subunit alpha (NCBI)	0.00426341	-4.87009	-6.70722	-4.12348	-4.67299	-5.26127
b1261	trpB	tryptophan synthase subunit beta (NCBI)	-0.0889623	-4.21205	-5.7333	-4.95915	-5.58159	-5.31472
b1262	trpC	N-(5-phosphoribosyl)anthranilate isomerase and indole-3-glycerolphosphate synthetase (VIMSS)	-0.035345	-1.75041	-1.7205	-1.3609	-1.69137	-1.66669
b1263	trpD	bifunctional indole-3-glycerol-phosphate synthase/anthranilate phosphoribosyltransferase (NCBI)	0.0447857	-1.2667	-0.689414	-0.714495	-1.30381	-0.794192
b1264	trpE	anthranilate synthase component I (NCBI)	0.118457	-0.727149	-0.749285	-0.562318	-0.964598	-0.786288
b1266	yciV	hypothetical protein (NCBI)	0.00196959	0.234863	-0.0586224	0.114084	0.0666305	0.0730795
b1268	yciQ	predicted inner membrane protein (NCBI)	0.0588488	0.0764758	-0.0333765	-0.0736119	0.053892	0.0181186
b1269	rluB	23S rRNA pseudouridylate synthase (NCBI)	0.00619887	-0.0492132	-0.0457828	-0.116335	-0.196316	0.134843
b1270	btuR	cob(I)yrinic acid a,c-diamide adenosyltransferase (NCBI)	-0.224209	-0.184703	0.100212	0.0535007	-0.385918	0.00710246
b1271	yciK	short chain dehydrogenase (NCBI)	0.0146116	0.0259306	-0.217055	-0.0449287	-0.403327	-0.173444
b1272	sohB	predicted inner membrane peptidase (NCBI)	-0.0701928	0.0438594	0.0725742	0.0789396	0.0178838	0.0796804
b1273	yciN	hypothetical protein (NCBI)	-0.298979	-0.0641406	0.19107	-0.226134	-0.625787	-0.170095
b1276	acnA	aconitate hydratase (NCBI)	0.0738947	-0.0371245	-0.169568	0.0408859	0.00723076	-0.00400518
b1278	pgpB	phosphatidylglycerophosphatase B (NCBI)	0.087771	0.313319	0.130966	0.201012	0.3549	0.0111546
b1279	yciS	conserved inner membrane protein (NCBI)	-0.273809	-0.266253	0.206667	-0.640775	0.0293395	0.0441399
b1281	pyrF	orotidine 5'-phosphate decarboxylase (NCBI)	-0.762371	-3.6472	-4.1816	-3.17351	-3.8233	-4.59372
b1282	yciH	orf, hypothetical protein (VIMSS)	0.112106	-0.00615208	0.0770669	0.145052	0.0659593	0.0523923
b1283	osmB	lipoprotein (NCBI)	0.100424	-0.0351591	0.0166236	0.0834846	0.114998	0.0862439
b1284	yciT	predicted DNA-binding transcriptional regulator (NCBI)	-0.093406	-0.076785	0.0386034	-0.0245099	0.0700364	-0.0140404
b1285	gmr	modulator of Rnase II stability (NCBI)	0.00185697	0.136941	0.253979	0.090367	0.0453264	0.00912758
b1286	rnb	exoribonuclease II (NCBI)	-0.867457	-0.519217	-0.0971312	-0.419635	-0.544051	-0.624462
b1287	yciW	putative oxidoreductase (VIMSS)	-0.146775	-0.223128	-0.247833	0.00288847	0.0336988	-0.338486
b1289	ycjD	hypothetical protein (NCBI)	-0.255631	-0.0120559	0.0575321	-0.0656979	-0.229042	0.0633595
b1290	sapF	predicted antimicrobial peptide transporter subunit (NCBI)	-1.73049	-1.66954	-0.744041	-1.1235	-1.87365	-1.36125
b1291	sapD	predicted antimicrobial peptide transporter subunit (NCBI)	-0.460008	-0.340926	-0.680244	-1.07159	-0.484252	-0.751054
b1292	sapC	predicted antimicrobial peptide transporter subunit (NCBI)	-0.863967	-0.640956	-0.563661	-0.859819	-0.409065	-0.76239
b1293	sapB	predicted antimicrobial peptide transporter subunit (NCBI)	0.364058	-0.711768	0.0978847	-0.110605	-0.20219	-0.568848
b1294	sapA	predicted antimicrobial peptide transporter subunit (NCBI)	0.0648293	0.263895	0.0752723	0.08983	0.105048	0.232731
b1295	ymjA	hypothetical protein (NCBI)	0.0168195	0.139278	0.24525	0.125965	0.107873	0.120245
b1296	ycjJ	putative amino acid/amine transport protein (VIMSS)	0.0760022	0.0239332	0.0359125	-0.0605985	0.00923408	0.0822236
b1297	b1297	putative glutamine synthetase (EC 6.3.1.2) (VIMSS)	-0.0951871	0.0151367	-0.00822799	-0.0127495	-0.00170064	-0.151773
b1298	ycjL	probable amidotransferase subunit (VIMSS)	-0.250364	-0.0886046	-0.0792734	-0.166342	0.0917511	-0.0123078
b1299	puuR	DNA-binding transcriptional repressor (NCBI)	-0.307643	-0.0054761	-0.312415	-0.239934	-0.0817109	-0.296142
b1300	puuC	gamma-Glu-gamma-aminobutyraldehyde dehydrogenase, NAD(P)H-dependent (NCBI)	0.145547	0.134469	0.0982134	0.137516	0.03203	0.0614888
b1301	puuB	gamma-Glu-putrescine oxidase, FAD/NAD(P)-binding (NCBI)	0.0985024	0.197542	-0.00264025	0.105263	0.286041	-0.0323721
b1302	puuE	GABA aminotransferase, PLP-dependent (NCBI)	-0.172926	-0.217447	-0.0767477	-0.105885	-0.214852	-0.0184737
b1303	pspF	psp operon transcriptional activator (VIMSS)	-0.0075919	-0.0914739	-0.198165	0.0148478	-0.120328	-0.0304524
b1304	pspA	regulatory protein for phage-shock-protein operon (NCBI)	0.00198237	-0.0635677	0.0973898	0.0751124	-0.143239	0.240622
b1305	pspB	phage shock protein B (NCBI)	0.204491	-0.00955703	-0.141534	-0.216918	-0.306228	-0.271287
b1306	pspC	DNA-binding transcriptional activator (NCBI)	-0.0199409	0.148005	-0.194109	-0.174465	0.0987609	0.052894
b1307	pspD	peripheral inner membrane phage-shock protein (NCBI)	-0.172258	-0.244526	0.244555	0.0241478	0.269739	0.270472
b1308	pspE	thiosulfate:cyanide sulfurtransferase (rhodanese) (NCBI)	-0.032538	0.129236	-0.0868197	0.0462577	-0.101538	-0.0727095
b1309	ycjM	putative polysaccharide hydrolase (VIMSS)	-0.22711	-0.139696	-0.280248	-0.138544	-0.16621	-0.120811
b1310	ycjN	predicted sugar transporter subunit: periplasmic-binding component of ABC superfamily (NCBI)	0.153694	0.177021	0.144464	0.212981	0.201469	0.154796
b1311	ycjO	predicted sugar transporter subunit: membrane component of ABC superfamily (NCBI)	-0.0155698	0.0372222	0.127857	0.0623554	0.0477617	0.189643
b1312	ycjP	predicted sugar transporter subunit: membrane component of ABC superfamily (NCBI)	-0.0132265	-0.0432849	0.108471	-0.0863005	-0.043837	-0.0175314
b1313	ycjQ	predicted oxidoreductase, Zn-dependent and NAD(P)-binding (NCBI)	0.0223901	-0.147713	0.0424327	-0.0267411	0.0993382	-0.172614
b1314	b1314	putative transient receptor potential locus (VIMSS)	0.00717849	0.0793208	0.0210243	0.0509384	0.122064	0.0477674
b1315	ycjS	predicted oxidoreductase, NADH-binding (NCBI)	-0.0144627	0.0913425	0.0997166	-0.0465838	0.0735836	0.0587842
b1316	ycjT	predicted hydrolase (NCBI)	0.0926243	0.120505	0.067313	0.0355036	0.0116805	0.14232
b1317	ycjU	predicted beta-phosphoglucomutase (NCBI)	0.123559	0.188721	-0.0424001	0.178105	0.250603	-0.0600957
b1319	ompG	outer membrane porin (NCBI)	0.027428	-0.139892	-0.0799181	-0.0431523	-0.05762	0.0312389
b1320	ycjW	predicted DNA-binding transcriptional regulator (NCBI)	-0.12311	0.0966806	0.0365529	0.0331691	0.0540455	0.0359926
b1321	ycjX	conserved protein with nucleoside triphosphate hydrolase domain (NCBI)	0.0833733	0.00148391	0.129844	-0.00942537	0.0766222	0.0957532
b1322	ycjF	hypothetical protein (NCBI)	0.0502048	0.123385	0.0595313	-0.0131046	-0.149364	0.0371482
b1323	tyrR	DNA-binding transcriptional dual regulator, tyrosine-binding (NCBI)	-0.274109	-0.0620656	0.0417387	-0.201891	-0.377742	-0.204396
b1324	tpx	thiol peroxidase (NCBI)	0.0548949	0.0239015	-0.153931	-0.0780328	-0.234516	-0.0560173
b1325	ycjG	putative muconate cycloisomerase I (EC 5.5.-.-) (VIMSS)	0.182615	-0.0778802	-0.0166811	0.00351897	0.100429	-0.046277
b1326	mpaA	murein peptide amidase A (RefSeq)	0.0471952	-0.0969443	-0.327644	-0.0286793	-0.152746	-0.281833
b1327	ycjY	predicted hydrolase (RefSeq)	0.119047	0.00174527	-0.0370739	-0.0714049	0.0878639	0.10423
b1328	ycjZ	predicted DNA-binding transcriptional regulator (NCBI)	0.137017	0.0866998	0.0229551	0.0357965	0.0984238	0.0596983
b1329	b1329	putative transport periplasmic protein (VIMSS)	0.585817	0.211529	0.116711	0.0820093	0.0705337	0.0182169
b1330	ynaI	conserved inner membrane protein (NCBI)	0.0185208	-0.0571601	0.00418456	-0.0801759	0.0289017	0.0438234
b1332	ynaJ	predicted inner membrane protein (NCBI)	-0.386793	-0.953741	-1.97513	-0.261821	-1.78511	-1.26695
b1333	uspE	stress-induced protein (NCBI)	-0.14676	0.205722	0.151718	-0.204233	-0.142436	-0.140006
b1334	fnr	DNA-binding transcriptional dual regulator, global regulator of anaerobic growth (NCBI)	-0.530141	-0.752944	-0.344535	-0.374126	-0.476065	-0.733975
b1335	ogt	O-6-alkylguanine-DNA:cysteine-protein methyltransferase (NCBI)	-0.397616	0.138603	0.208287	0.112069	0.102761	0.0298855
b1336	ydaH	putative pump protein (transport) (VIMSS)	-0.200832	-0.0290684	-0.14298	0.114529	-0.212199	0.10391
b1337	abgB	predicted peptidase, aminobenzoyl-glutamate utilization protein (NCBI)	0.239168	0.213442	0.0928226	0.20444	0.293198	0.0622032
b1338	ydaJ	putative aminohydrolase (EC 3.5.1.14) (VIMSS)	-0.226255	-0.147282	-0.0238682	-0.00363908	-0.0849176	-0.0982365
b1339	abgR	predicted DNA-binding transcriptional regulator (NCBI)	0.130923	0.11874	-0.0131313	0.120829	0.161565	0.134113
b1341	b1341	orf, hypothetical protein (VIMSS)	0.123011	0.121248	-0.0413313	0.0830467	0.0573702	0.0403934
b1342	ydaN	zinc transporter (NCBI)	0.0123689	-0.120335	-0.0413385	-0.094097	0.0121017	0.017271
b1343	dbpA	ATP-dependent RNA helicase, specific for 23S rRNA (NCBI)	0.10616	0.0391801	0.0137377	0.148259	0.120776	0.125655
b1344	ydaO	predicted C32 tRNA thiolase (NCBI)	0.202873	0.110362	-0.0132091	0.104582	-0.374418	0.00713003
b1345	intR	Rac prophage; integrase (NCBI)	0.0292374	-0.00355255	-0.026905	0.0149569	0.0843632	0.119896
b1346	ydaQ	orf, hypothetical protein (VIMSS)	0.237697	0.423437	0.186563	0.215233	0.250764	-0.50735
b1347	ydaC	Rac prophage; predicted protein (NCBI)	-0.242554	-0.212927	-0.136464	-0.13783	-0.388434	-0.342621
b1348	lar	Rac prophage; restriction alleviation protein (NCBI)	0.243736	0.601029	0.209743	0.513573	0.21535	0.163252
b1349	recT	Rac prophage; recombination and repair protein (NCBI)	0.193599	0.0905581	0.0341252	-0.0064958	-0.0754433	-0.0704695
b1350	recE	Rac prophage; exonuclease VIII, 5' -> 3' specific dsDNA exonuclease (NCBI)	-0.0695096	-0.0307014	0.0554154	-0.0068713	0.00294392	0.0489282
b1351	racC	Rac prophage; predicted protein (NCBI)	-0.64661	-0.615061	-0.63364	-0.782399	-0.533847	-0.642528
b1353	sieB	phage superinfection exclusion protein (VIMSS)	0.126413	0.110009	0.0713222	-0.0764734	-0.13036	0.0830946
b4527	b1354	orf, hypothetical protein (VIMSS)	-0.0730345	-0.209345	-0.141206	-0.177132	-0.295218	-0.081502
b1355	b1355	orf, hypothetical protein (VIMSS)	0.0722309	0.329224	0.139639	-0.213114	0.216514	0.210036
b1357	ydaS	Rac prophage; predicted DNA-binding transcriptional regulator (NCBI)	0.116121	0.0505425	-0.108154	-0.0794978	0.308732	0.095314
b1358	ydaT	Rac prophage; predicted protein (NCBI)	-0.303537	-0.416678	-0.821433	-0.0396728	0.0443249	-0.994556
b1359	ydaU	Rac prophage; conserved protein (NCBI)	-0.125274	-0.274261	-0.389494	-0.312191	-0.2845	-0.287952
b1360	ydaV	Rac prophage; predicted DNA replication protein (NCBI)	-0.22079	-0.190862	-0.17156	-0.0229243	-0.156531	0.0425695
b1361	ydaW	orf, hypothetical protein (VIMSS)	-2.24349	-1.70424	-1.17374	-1.29557	-1.40808	-1.69632
b1362	rzpR	putative Rac prophage endopeptidase (VIMSS)	0.288951	0.400685	0.0775079	0.259298	0.340792	0.33808
b1363	trkG	Rac prophage; potassium transporter subunit (NCBI)	-0.224853	-0.476006	-0.550179	-0.353208	-0.570545	-0.405426
b1365	ynaK	Rac prophage; conserved protein (NCBI)	0.239948	0.0695183	-0.032816	0.116545	-0.0181653	0.0252101
b1366	ydaY	Rac prophage; predicted protein (RefSeq)	0.0555195	0.232806	0.420117	0.109013	0.113954	0.158062
b1368	ynaA	Rac prophage; predicted tail protein (RefSeq)	-0.519102	-0.102253	-0.225646	-0.344567	-0.441703	-0.468515
b1370	insH-5	Rac prophage; IS5 transposase and trans-activator (NCBI)	-0.0312823	-0.312091	0.322592	0.354225	0.661202	0.308089
b1372	b1372	putative membrane protein (VIMSS)	0.19014	0.0869223	0.121841	0.0793381	0.0606933	0.177623
b1376	ynaF	putative filament protein (VIMSS)	-0.00687711	0.0021293	0.0861093	0.0884647	0.0502973	-0.0726818
b1377	ompN	outer membrane pore protein N, non-specific (NCBI)	-0.0529708	-0.211276	-0.151775	-0.136396	0.0794988	0.0267212
b1378	ydbK	fused predicted pyruvate-flavodoxin oxidoreductase: conserved protein/conserved protein/FeS binding protein (NCBI)	0.0876906	0.127761	0.0347268	0.0574671	0.165288	-0.00717507
b1379	hslJ	heat-inducible protein (NCBI)	0.0616032	0.0445801	0.0726271	0.191362	-0.0300287	0.114183
b1380	ldhA	D-lactate dehydrogenase (NCBI)	0.146614	0.179846	-0.0481472	0.125516	-0.11092	-0.00984825
b1381	ydbH	hypothetical protein (NCBI)	-0.0678903	-0.16245	-1.31542	-0.378885	-0.027202	-0.758686
b1382	ynbE	predicted lipoprotein (NCBI)	-0.444781	-0.544161	-1.70784	-0.763873	-0.202183	-0.790675
b1383	ydbL	orf, hypothetical protein (VIMSS)	0.1662	0.0922152	0.0494531	-0.00474293	-0.0137182	0.311834
b1384	feaR	DNA-binding transcriptional dual regulator (NCBI)	-0.0896974	-0.112025	-0.0489299	0.006138	0.112912	0.0615641
b1385	feaB	phenylacetaldehyde dehydrogenase (VIMSS)	0.147106	0.0655358	0.0546512	0.0643338	0.049421	0.126853
b1386	tynA	tyramine oxidase, copper-requiring (NCBI)	-0.00868077	0.0399096	0.11497	-0.00104901	0.00820694	-0.0165639
b1387	maoC	fused aldehyde dehydrogenase/enoyl-CoA hydratase (NCBI)	0.0719749	0.0462831	0.044873	-0.044243	-0.0242394	0.0754806
b1388	paaA	predicted multicomponent oxygenase/reductase subunit for phenylacetic acid degradation (NCBI)	0.0107606	0.220445	0.137593	0.193514	0.238925	0.323388
b1390	paaC	predicted multicomponent oxygenase/reductase subunit for phenylacetic acid degradation (NCBI)	-0.0916491	0.017647	0.102449	-0.119602	0.0610724	0.0221051
b1392	paaE	predicted multicomponent oxygenase/reductase subunit for phenylacetic acid degradation (NCBI)	0.193048	-0.0359931	-0.126931	-0.129993	-0.172067	-0.0869686
b1394	paaG	enoyl-CoA hydratase (NCBI)	-0.0013385	0.0176826	-0.151175	0.0128196	-0.328062	-0.191771
b1395	paaH	3-hydroxybutyryl-CoA dehydrogenase (NCBI)	-0.0482698	-0.0230272	0.0123272	0.106421	-0.0424401	0.0375605
b1396	paaI	predicted thioesterase (NCBI)	0.142854	0.0792092	0.0902426	0.163349	0.184173	0.104308
b1397	paaJ	acetyl-CoA acetyltransferase (NCBI)	0.00349337	-0.0601273	0.0435389	0.0844411	-0.123641	0.016534
b1399	paaX	DNA-binding transcriptional repressor of phenylacetic acid degradation, aryl-CoA responsive (NCBI)	0.179652	0.00653257	0.225693	-0.00720801	0.382404	0.272096
b1400	paaY	predicted hexapeptide repeat acetyltransferase (NCBI)	-0.370329	-0.366708	-0.19864	-0.111204	-0.286803	-0.00665071
b1406	ydbC	predicted oxidoreductase, NAD(P)-binding (NCBI)	0.271688	-0.0335412	0.0921675	0.13557	0.15137	0.218608
b1407	ydbD	orf, hypothetical protein (VIMSS)	-0.127816	-0.157377	-0.235021	-0.245716	-0.251639	-0.199023
b1408	b1408	probable enzyme (VIMSS)	0.223866	0.176486	0.0764709	0.261931	-0.159763	-0.0437733
b1409	ynbB	predicted CDP-diglyceride synthase (NCBI)	-0.408382	-0.548813	-0.548051	-0.517905	-0.526323	-0.46372
b1410	ynbC	predicted hydrolase (NCBI)	-0.0803575	0.0749488	0.0778021	0.016322	0.0338899	0.111481
b1411	ynbD	predicted phosphatase, inner membrane protein (NCBI)	-0.0718785	-0.0841148	-0.0450396	-0.0511047	-0.0904152	-0.15279
b1412	azoR	acyl carrier protein phosphodiesterase (NCBI)	-0.200196	-0.0252018	0.0989987	0.187852	0.0843069	-0.0583545
b1413	hrpA	ATP-dependent helicase (RefSeq)	-0.0393807	-0.189357	-0.107497	-0.187654	-0.288226	-0.0869764
b1414	ydcF	hypothetical protein (NCBI)	0.0540271	0.0983821	0.0487235	0.0278069	0.0217076	0.191923
b1415	aldA	aldehyde dehydrogenase A, NAD-linked (NCBI)	-0.17596	-0.065565	-0.0158903	-0.0564753	-0.276991	-0.221652
b1418	cybB	cytochrome b(561) (VIMSS)	0.101574	0.11061	0.102735	0.337433	0.134859	0.382807
b1419	ydcA	hypothetical protein (NCBI)	0.127344	0.129949	0.1199	-0.0308332	0.0256606	-0.0133451
b1421	trg	methyl-accepting chemotaxis protein III, ribose and galactose sensor receptor (NCBI)	0.126991	0.237246	0.0174377	0.0935222	0.0797714	0.127072
b1422	ydcI	putative transcriptional regulator LYSR-type (VIMSS)	0.919341	0.14379	0.0558789	0.160466	-0.0528658	-0.00111993
b1423	ydcJ	hypothetical protein (NCBI)	-0.351801	-0.0252593	-0.110834	-0.124411	-0.348838	-0.203437
b1424	mdoD	glucan biosynthesis protein, periplasmic (RefSeq)	-0.0247809	0.0298969	-0.276308	-0.127326	0.150057	-0.194173
b1426	ydcH	orf, hypothetical protein (VIMSS)	-0.0752634	-0.196007	-0.383239	-0.570342	-0.265209	-0.145818
b1427	rimL	ribosomal-protein-L7/L12-serine acetyltransferase (NCBI)	0.00236172	0.0160738	0.101449	0.0688129	-0.0437613	0.10411
b1428	ydcK	predicted enzyme (NCBI)	-0.0136344	0.13244	0.1225	0.139828	0.0241435	0.0616202
b1429	tehA	potassium-tellurite ethidium and proflavin transporter (NCBI)	-0.520045	0.422609	-0.385148	0.282107	0.473123	0.0731341
b1430	tehB	predicted S-adenosyl-L-methionine-dependent methyltransferase (NCBI)	0.0394646	0.0928804	0.102917	0.15219	-0.00261557	-0.0443553
b1431	ydcL	predicted lipoprotein (NCBI)	0.179647	-0.127896	-0.0536248	-0.136372	-0.0753454	-0.10047
b1432	insQ	IS609 transposase B (RefSeq)	0.300405	-0.0100133	-0.0137746	0.208237	0.0385482	-0.100793
b1433	b1433	putative membrane transport protein (VIMSS)	-0.116065	-0.0305665	0.0449689	-0.126509	0.192938	0.18456
b1434	ydcN	predicted DNA-binding transcriptional regulator (NCBI)	0.105683	0.158014	-0.278972	-0.0618156	0.165678	0.114253
b1435	ydcP	putative collagenase (VIMSS)	0.186559	0.0307601	0.114446	0.082283	0.0213195	0.158963
b4532	yncN	orf, hypothetical protein (VIMSS)	0.299752	0.0128523	0.320959	0.0688606	0.0387515	0.238475
b1438	ydcQ	predicted DNA-binding transcriptional regulator (RefSeq)	-0.699109	-0.123113	0.0216675	-0.215345	-0.0401556	-0.177086
b1439	ydcR	fused predicted DNA-binding transcriptional regulator/predicted amino transferase (NCBI)	0.147733	0.122707	0.256607	-0.0410279	0.139342	0.18216
b1440	ydcS	predicted spermidine/putrescine transporter subunit (NCBI)	0.0313783	0.00112753	0.026621	-0.0237558	-0.0205941	-0.0392433
b1441	ydcT	predicted spermidine/putrescine transporter subunit (NCBI)	-0.0760103	0.0251526	0.0439602	0.198332	-0.111528	0.0601113
b1442	ydcU	predicted spermidine/putrescine transporter subunit (NCBI)	0.0859005	-0.161373	-0.0240306	-0.0745738	-0.0130389	-0.184024
b1443	ydcV	predicted spermidine/putrescine transporter subunit (NCBI)	0.173239	-0.119645	0.0804952	0.186736	0.0870922	0.162533
b1444	ydcW	medium chain aldehyde dehydrogenase (NCBI)	0.163696	-0.016921	-0.0176742	0.00469896	0.114675	-0.0205642
b1446	ydcY	hypothetical protein (NCBI)	0.071498	-0.119091	-0.0329707	0.149587	0.0979659	-0.0806569
b1448	yncA	predicted acyltransferase with acyl-CoA N-acyltransferase domain (NCBI)	-0.0568503	0.105751	-0.0147671	-0.278173	-0.154658	0.270861
b1449	yncB	predicted oxidoreductase, Zn-dependent and NAD(P)-binding (RefSeq)	-0.12399	-0.0206155	-0.113432	-0.0255519	-0.0143361	0.00346164
b1450	b1450	orf, hypothetical protein (VIMSS)	-0.0663095	0.148762	0.164915	0.0638304	-0.130632	-0.0327216
b1451	yncD	predicted iron outer membrane transporter (NCBI)	0.0424829	0.0114632	0.0180727	0.0964256	-0.0573256	0.00633202
b1452	yncE	hypothetical protein (NCBI)	0.0352112	-0.0152945	0.0501488	0.111314	0.0130717	0.186136
b1453	ansP	L-asparagine permease (VIMSS)	0.135908	0.0949906	-0.0398354	0.0241449	-0.0660465	0.176166
b1454	yncG	predicted enzyme (NCBI)	0.108825	-0.220781	-0.287989	-0.07466	-0.158482	-0.142233
b1456	rhsE	rhsE element core protein RshE (RefSeq)	0.0690903	0.0982685	0.00489714	0.02166	0.10446	0.145468
b1461	ydcE	4-oxalocrotonate tautomerase (NCBI)	-0.16487	-0.118297	-0.179566	0.108684	-0.132196	-0.2158
b1462	b1462	orf, hypothetical protein (VIMSS)	0.0635399	-0.134497	-0.0529602	-0.16826	-0.00582673	-0.0952139
b1463	nhoA	N-hydroxyarylamine O-acetyltransferase (NCBI)	-0.0315179	0.0810643	0.0194326	0.0438407	-0.134298	0.0511348
b1464	yddE	hypothetical protein (NCBI)	0.0706349	0.0832712	0.0819637	0.0905831	-0.152913	0.109638
b1465	narV	nitrate reductase 2 (NRZ), gamma subunit (NCBI)	-0.104413	0.126435	0.0402523	-0.0305896	0.35162	0.317663
b1466	narW	nitrate reductase 2 (NRZ), delta subunit (assembly subunit) (NCBI)	-0.0673542	-0.0998218	-0.226466	-0.192128	-0.148336	-0.219622
b1467	narY	nitrate reductase 2 (NRZ), beta subunit (NCBI)	-0.00615701	0.130043	-0.10865	-0.0396031	0.0494244	-0.0305214
b1468	narZ	nitrate reductase 2 (NRZ), alpha subunit (NCBI)	0.0778187	0.0228575	-0.0191173	0.0398553	0.107821	0.0492646
b1469	narU	nitrate/nitrite transporter (NCBI)	0.126051	-0.101678	-0.0187748	0.195743	0.0434238	0.135204
b1473	yddG	predicted methyl viologen efflux pump (RefSeq)	-0.0367792	-0.0567966	-0.0168747	0.0599059	-0.135651	-0.0511581
b1474	fdnG	formate dehydrogenase-N, alpha subunit, nitrate-inducible (NCBI)	0.120364	0.142093	-0.0782799	0.0469754	-0.0908551	0.150186
b1475	fdnH	formate dehydrogenase-N, Fe-S (beta) subunit, nitrate-inducible (NCBI)	-0.217472	-0.160715	-0.184227	-0.0598736	-0.143074	-0.135552
b1476	fdnI	formate dehydrogenase-N, cytochrome B556 (gamma) subunit, nitrate-inducible (NCBI)	-0.493601	-0.0265255	-0.969673	-0.734953	-0.245837	-0.787323
b1478	adhP	alcohol dehydrogenase (VIMSS)	-0.127731	-0.113427	-0.0935677	-0.154369	-0.0784597	-0.120756
b1479	sfcA	NAD-linked malate dehydrogenase (malic enzyme) (VIMSS)	-0.132208	-0.125595	0.0111866	0.0405147	-0.131097	0.0170643
b1480	sra	30S ribosomal subunit protein S22 (NCBI)	-0.0446575	0.394073	0.0978192	0.474625	0.344847	-0.292051
b1481	b1481	orf, hypothetical protein (VIMSS)	-0.113791	0.022469	0.122459	0.103502	0.0146236	0.0259491
b1482	osmC	osmotically inducible, stress-inducible membrane protein (NCBI)	0.228007	0.459111	0.166185	-0.245289	0.525217	-0.0120559
b1483	ddpF	D-ala-D-ala transporter subunit (NCBI)	-0.0443717	-0.0971075	0.0682794	0.000792589	-0.018837	0.0265937
b1484	ddpD	D-ala-D-ala transporter subunit (NCBI)	0.0258818	-0.200973	-0.0974168	0.0650918	0.0348407	-0.158238
b1485	ddpC	D-ala-D-ala transporter subunit (NCBI)	-0.0468174	-0.0656907	-0.00553494	0.231638	0.0451305	0.0845213
b1486	ddpB	D-ala-D-ala transporter subunit (NCBI)	0.211057	0.0898965	0.263939	0.223933	0.10741	0.178903
b1487	ddpA	D-ala-D-a la transporter subunit (NCBI)	-0.0350296	0.163338	0.0409337	0.0197256	0.185192	0.170407
b1488	ddpX	D-ala-D-ala dipeptidase, Zn-dependent (NCBI)	0.132921	0.128101	0.0337773	0.195699	0.307787	0.101866
b1489	b1489	putative enzyme (VIMSS)	-0.0155016	0.0288257	-0.0916137	0.100949	-0.0401409	-0.124349
b1490	yddV	predicted diguanylate cyclase (RefSeq)	0.157642	-0.167321	-0.0776044	0.0285392	-0.198963	-0.116056
b1491	yddW	predicted liprotein (NCBI)	0.0809655	-0.0282063	-0.0253706	-0.0417992	-0.0207421	-0.00275485
b1492	gadC	predicted glutamate:gamma-aminobutyric acid antiporter (NCBI)	0.0700977	0.0284646	0.000848289	-0.017786	-0.0135193	0.0483836
b1493	gadB	glutamate decarboxylase B, PLP-dependent (NCBI)	0.0707829	-0.020795	-0.46843	-1.06519	-0.510481	-0.920197
b1494	pqqL	predicted peptidase (NCBI)	-0.121326	-0.0668761	-0.10496	-0.075315	0.00827645	-0.0448131
b1495	yddB	predicted porin protein (NCBI)	0.0228619	-0.0703414	0.0185748	0.0202249	0.0642674	-0.0667276
b1496	yddA	fused predicted multidrug transporter subunits of ABC superfamily: membrane component/ATP-binding component (NCBI)	-0.245255	-0.22545	-0.237163	-0.240476	-0.198389	-0.269619
b1497	b1497	putative enzyme (VIMSS)	-0.234267	-0.376459	-0.346491	-0.3305	-0.410576	-0.352053
b1498	b1498	putative sulfatase (VIMSS)	0.110774	0.0348949	-0.143415	-0.100302	-0.171512	-0.0800409
b1499	ydeO	predicted DNA-binding transcriptional acfivator (NCBI)	-0.282593	-0.376842	-0.393212	-0.37583	-0.412141	-0.35279
b1501	YdeP	putative oxidoreductase, major subunit, acid resistance protein (Katherine Huang)	0.0756948	0.0291878	0.0566065	0.0649643	0.0539508	0.0784079
b1502	ydeQ	predicted fimbrial-like adhesin protein (NCBI)	-0.224771	-0.442631	-0.177219	-0.170635	-0.765866	-0.612137
b1503	ydeR	predicted fimbrial-like adhesin protein (NCBI)	-0.582572	-0.193485	-0.0622724	-0.165177	0.108057	-0.277582
b1504	ydeS	predicted fimbrial-like adhesin protein (NCBI)	-0.103209	-0.152764	-0.223207	-0.132043	-0.0758956	-0.171789
b1505	ydeT	hypothetical protein (RefSeq)	-0.433808	-0.508192	-0.659462	-0.420104	-0.469894	-0.516837
b1506	yneL	predicted transcriptional regulator (NCBI)	-0.922012	-0.471369	-1.3907	-0.763951	-1.46676	-1.32264
b1507	hipA	regulator with hipB (NCBI)	0.0140943	-0.0247629	-0.199958	0.0232859	-0.069665	-0.0771643
b1511	ydeV	putative kinase (VIMSS)	0.201015	0.169496	0.0444681	0.0751246	0.0765638	0.119369
b1512	lsrR	lsr operon transcriptional repressor (NCBI)	0.0240274	0.00543579	0.070249	0.00035233	0.0990621	0.0889714
b1513	lsrA	fused AI2 transporter subunits of ABC superfamily: ATP-binding components (NCBI)	-0.0170895	0.33689	0.161187	0.103367	0.18999	0.235365
b1514	lsrC	AI2 transporter (NCBI)	0.470126	0.234451	0.266156	0.0760259	0.264654	0.17023
b1515	lsrD	AI2 transporter (NCBI)	0.185165	0.0493154	0.19113	0.138912	0.083479	0.0515233
b1516	lsrB	AI2 transporter (NCBI)	-0.258515	-0.186272	0.0397217	-0.0471503	0.0396057	-0.0393263
b1517	lsrF	hypothetical protein (NCBI)	-0.0162843	0.0755517	-0.0512102	-0.0336836	0.0311037	0.0591132
b1518	lsrG	autoinducer-2 (AI-2) modifying protein LsrG (NCBI)	-0.852568	-0.253535	0.0960351	0.0330056	0.317814	-0.203717
b1519	tam	trans-aconitate 2-methyltransferase (NCBI)	-0.17682	-0.0486929	-0.0130946	-0.020077	-0.2065	-0.0831552
b1520	b1520	orf, hypothetical protein (VIMSS)	0.155753	0.143175	0.0934264	0.164052	0.285651	0.0161613
b1522	yneF	predicted diguanylate cyclase (NCBI)	-0.0423438	-0.090859	0.114762	-0.00732345	-0.357901	-0.00602008
b1523	yneG	hypothetical protein (NCBI)	-0.1255	-0.306228	0.0273106	-0.111977	-0.0164212	0.0251909
b1524	yneH	predicted glutaminase (NCBI)	0.000523909	-0.489284	-0.329067	-0.00857512	-0.241933	-0.775148
b1525	b1525	putative aldehyde dehydrogenase (VIMSS)	0.165252	-0.0136512	-0.0885176	-0.0221352	-0.0973761	0.082529
b1526	yneJ	predicted DNA-binding transcriptional regulator (NCBI)	-0.0319875	0.0624615	0.238795	0.185949	0.250108	0.0361263
b1527	yneK	hypothetical protein (NCBI)	0.28035	0.124805	0.260871	0.122682	0.0896093	0.00698596
b1528	ydeA	sugar efflux transporter (NCBI)	-0.245051	0.00130402	0.0267766	0.206299	-0.0313738	0.13163
b1530	marR	multiple antibiotic resistance protein; repressor of mar operon (VIMSS)	-0.158311	-0.299702	-0.434803	-0.384275	-0.304023	-0.38647
b1531	marA	multiple antibiotic resistance; transcriptional activator of defense systems (VIMSS)	-0.205024	-0.232581	-0.326529	-0.237638	-0.444072	-0.122182
b1533	ydeD	orf, hypothetical protein (VIMSS)	0.216703	-0.0302224	-0.0315958	0.112159	0.0392782	-0.010303
b1534	ydeE	predicted transporter (NCBI)	-0.0743493	0.110118	0.0427215	0.182603	0.211731	0.153963
b1535	ydeH	hypothetical protein (NCBI)	-0.154552	-0.067395	-0.0726513	-0.165338	-0.0533073	-0.16117
b1536	ydeI	hypothetical protein (NCBI)	-0.286668	-0.107844	-0.404597	-0.641691	-0.561426	-0.283221
b1537	ydeJ	competence damage-inducible protein A (NCBI)	0.0353352	-0.174927	-0.104272	-0.106829	-0.227135	-0.0593666
b1538	dcp	dipeptidyl carboxypeptidase II (NCBI)	-0.0383904	-0.0366269	0.0313308	-0.0117254	0.0202699	-0.0750258
b1539	ydfG	L-allo-threonine dehydrogenase, NAD(P)-binding (NCBI)	0.326443	0.101266	0.167341	-0.0181574	-0.291949	-0.152747
b1540	ydfH	predicted DNA-binding transcriptional regulator (NCBI)	-0.0727866	-0.606198	-0.820144	-0.108112	-0.0253593	-0.256654
b1542	ydfI	predicted mannonate dehydrogenase (NCBI)	0.689757	0.115641	0.0902839	0.237847	0.10496	0.243523
b1545	pinQ	Qin prophage; predicted site-specific recombinase (NCBI)	-0.320222	-0.375012	-0.395368	-0.372093	-0.409599	-0.350977
b1547	stfQ	Qin prophage; predicted side tail fibre assembly protein (NCBI)	-0.0364317	0.00913782	0.0915724	-0.123131	0.128227	-0.0660012
b1548	nohA	Qin prophage; predicted packaging protein (RefSeq)	-0.269978	-0.0461696	-0.0544159	-0.172801	-0.673281	0.0409718
b1550	b1550	orf, hypothetical protein (VIMSS)	0.396334	0.661597	0.611557	0.384353	-0.517167	-0.298356
b1551	b1551	orf, hypothetical protein (VIMSS)	-0.454589	-0.539908	-0.560135	-0.301101	-0.577804	-0.508691
b1553	ydfP	Qin prophage; conserved protein (NCBI)	0.245858	-0.444096	-0.292258	0.0828244	-0.35125	0.045924
b1556	b1556	orf, hypothetical protein (VIMSS)	-0.0798247	0.195869	-0.0953175	0.15485	-0.204664	0.290563
b1557	cspB	Qin prophage; cold shock protein (NCBI)	0.00903654	0.100429	-0.0465064	0.137996	0.112545	-0.110179
b1558	cspF	Qin prophage; cold shock protein (NCBI)	0.287089	0.0910775	0.079182	0.0340143	-0.207449	0.148255
b1559	b1559	orf, hypothetical protein (VIMSS)	0.0294404	-0.090415	-0.0883394	0.00955943	0.0561734	-0.0936045
b1560	ydfU	Qin prophage; predicted protein (RefSeq)	-0.168279	-0.158096	-0.244471	-0.213899	-0.278652	0.0894851
b1562	hokD	Qin prophage; small toxic polypeptide (NCBI)	-0.00457591	0.0233266	-0.0784278	0.0791421	-0.0546836	0.229605
b1563	relE	Qin prophage; toxin of the RelE-RelB toxin-antitoxin system (NCBI)	-0.107863	-0.414059	-0.389083	-0.376328	-0.546723	-0.564345
b1565	ydfV	Qin prophage; predicted protein (NCBI)	-0.275137	-0.113445	-0.16386	-0.122647	-0.323241	-0.163463
b1566	flxA	Qin prophage; predicted protein (NCBI)	-0.0170628	-0.0237683	0.188857	0.019499	0.014376	0.0682872
b1567	intK	Qin prophage; predicted protein (RefSeq)	0.23228	0.143309	-0.246662	0.150189	0.0139385	-0.0341635
b1569	dicC	Qin prophage; DNA-binding transcriptional regulator for DicB (NCBI)	0.0370274	0.372342	0.377233	0.167962	0.15479	0.121636
b1572	ydfB	orf, hypothetical protein (VIMSS)	-0.126696	0.0556094	-0.00656759	-0.0770671	-0.199425	-0.0343764
b1573	ydfC	Qin prophage; predicted protein (RefSeq)	0.183143	-0.0460698	0.118723	0.156434	0.10665	-0.19944
b1575	dicB	Qin prophage; cell division inhibition protein (NCBI)	-0.946707	-0.453504	-0.471584	-0.250611	-0.737289	0.163281
b1576	ydfD	Qin prophage; predicted protein (NCBI)	-0.28961	-0.374735	-0.390047	-0.366665	-0.405785	-0.346971
b1577	ydfE	Qin prophage; predicted protein (RefSeq)	-0.178805	-0.0410756	-0.173183	0.0468887	0.0158603	-0.162551
b1579	intQ	Qin prophage; predicted defective integrase (RefSeq)	-0.309938	-0.368112	-0.334055	-0.437183	-0.522771	-0.408799
b1580	rspB	predicted oxidoreductase, Zn-dependent and NAD(P)-binding (NCBI)	0.0315023	0.109351	0.0311639	0.101042	-0.0401384	0.162192
b1581	rspA	predicted dehydratase (NCBI)	-0.0505523	0.1021	0.395262	-0.156343	0.370561	0.0688771
b1582	ynfA	hypothetical protein (NCBI)	-0.29752	0.0662299	0.0827314	-0.0258361	0.156624	-0.0257955
b1583	ynfB	hypothetical protein (NCBI)	-0.17247	-0.0328826	0.0729232	-0.0549999	0.241889	-0.00835111
b1584	speG	spermidine N1-acetyltransferase (NCBI)	0.00136519	0.0986912	0.0182213	0.00603525	0.0363911	-0.0786995
b1585	ynfC	orf, hypothetical protein (VIMSS)	0.124084	0.176736	0.100413	0.140825	0.0136926	-0.00389522
b1586	b1586	orf, hypothetical protein (VIMSS)	-0.0427663	0.0178219	-0.0520792	0.0183001	0.0793167	-0.0509806
b1587	ynfE	oxidoreductase subunit (NCBI)	-0.11902	-0.0558909	-0.0171023	-0.101966	-0.0160735	-0.0567617
b1588	ynfF	oxidoreductase subunit (RefSeq)	0.252535	-0.0747206	0.216496	0.236007	0.374541	0.305087
b1589	ynfG	oxidoreductase, Fe-S subunit (NCBI)	0.378428	0.0983906	0.235947	0.191813	0.306543	0.385416
b1590	ynfH	oxidoreductase, membrane subunit (NCBI)	-0.146719	-0.152269	-0.0789657	-0.138079	-0.065737	-0.235342
b1591	b1591	putative oxidoreductase component (VIMSS)	-0.0798535	-0.574745	-0.130803	-0.318688	-0.202253	-0.221341
b1592	b1592	putative chloride channel (VIMSS)	0.0967607	0.098175	0.0688247	-0.0435845	0.0685051	0.123312
b1593	b1593	orf, hypothetical protein (VIMSS)	0.0234863	0.0283964	0.298355	0.160752	0.215255	0.2091
b1594	dgsA	DNA-binding transcriptional repressor (NCBI)	-0.61471	0.171833	-0.117899	-0.0461172	-0.15603	0.103929
b1595	ynfL	predicted DNA-binding transcriptional regulator (NCBI)	0.290978	0.0527606	0.502217	0.63126	0.283374	0.380518
b1596	ynfM	predicted transporter (NCBI)	0.144469	0.0206251	-0.291751	-0.435301	-0.471147	-0.443523
b1597	asr	acid shock protein (VIMSS)	-0.0276163	0.102632	0.00494362	-0.00778873	-0.145535	-0.232049
b1598	ydgD	predicted peptidase (NCBI)	-0.0237879	-0.118842	-0.614682	-0.150212	0.00647855	-0.304948
b1600	mdtJ	multidrug efflux system transporter (NCBI)	-0.494245	-0.415252	-0.473441	-0.540579	-0.279578	-0.463289
b1601	ydgG	predicted inner membrane protein (NCBI)	0.127407	0.0659258	0.000621592	0.145791	0.101791	0.0599332
b1602	pntB	pyridine nucleotide transhydrogenase (NCBI)	0.302157	-0.105564	0.0616601	0.0626778	0.0945865	0.0264932
b1603	pntA	NAD(P) transhydrogenase subunit alpha (NCBI)	0.0420355	0.0341831	-0.189534	-0.113459	0.0833929	-0.0744975
b1604	ydgH	hypothetical protein (NCBI)	-0.153582	0.0838023	0.21568	0.0612505	-0.0170789	0.0673692
b1605	ydgI	predicted arginine/ornithine antiporter transporter (NCBI)	0.0408336	0.0874403	-0.10098	0.0279172	-0.0023504	0.149606
b1606	folM	short chain dehydrogenase (NCBI)	0.0394995	0.395553	0.224476	-0.0457116	0.172839	0.108494
b1607	ydgC	conserved inner membrane protein associated with alginate biosynthesis (NCBI)	0.402896	0.0796703	0.19812	-0.237359	-0.454809	0.053626
b1608	rstA	DNA-binding response regulator in two-component regulatory system with RstB (RefSeq)	0.143458	0.0354664	-0.0839389	0.110974	-0.128406	0.273002
b1609	rstB	sensory histidine kinase in two-component regulatory system with RstA (NCBI)	-0.209593	0.0797933	0.0550933	0.0977618	-0.124825	0.112239
b1610	tus	DNA replication terminus site-binding protein (NCBI)	-0.054937	-0.00454522	0.0399168	-0.0955135	-0.107581	0.0924556
b1611	fumC	fumarate hydratase (NCBI)	-0.0346303	0.0760948	-0.00195003	0.0267356	-0.0313023	0.0274911
b1612	fumA	fumarate hydratase (fumarase A), aerobic Class I (NCBI)	-0.451448	0.214346	0.0268134	0.135672	0.124909	0.115099
b1613	manA	mannose-6-phosphate isomerase (VIMSS)	0.334506	0.339539	0.483656	0.268145	0.428618	0.567033
b1614	ydgA	hypothetical protein (NCBI)	0.0853954	0.207473	0.202613	0.183707	0.232756	0.0184936
b1615	uidC	membrane-associated protein (VIMSS)	-0.149861	-0.0429484	0.0644765	-0.0245754	-0.31471	-0.0471798
b1616	uidB	glucuronide transporter (NCBI)	0.0446651	0.0372732	0.063589	0.135169	0.074916	-0.00754249
b1617	uidA	beta-D-glucuronidase (NCBI)	0.268319	0.187909	0.215228	0.1483	0.157391	0.149548
b1618	uidR	DNA-binding transcriptional repressor (NCBI)	-0.172981	0.262921	-0.165934	-0.117982	-0.0432351	-0.0417548
b1619	hdhA	7-alpha-hydroxysteroid dehydrogenase (NCBI)	0.0726063	0.0823893	0.190826	-0.00460675	-0.00731592	0.08863
b1620	malI	DNA-binding transcriptional repressor (NCBI)	-0.433352	-0.248027	0.023426	0.0809692	-0.642512	-0.082102
b1621	malX	fused maltose and glucose-specific PTS enzymes: IIB component -! IIC component (NCBI)	0.175681	0.134812	0.158569	0.221831	0.0755345	-0.0173541
b1622	malY	bifunctional beta-cystathionase, PLP-dependent/ regulator of maltose regulon (NCBI)	0.104188	0.150885	0.0391791	0.187472	-0.0609552	-0.0182918
b1623	add	adenosine deaminase (NCBI)	0.168197	0.00326396	0.171399	0.0954105	0.0385091	-0.011201
b1624	b1624	orf, hypothetical protein (VIMSS)	0.269911	0.154883	0.102353	0.314046	0.105708	0.262325
b1625	ydgT	predicted regulator (NCBI)	0.276257	0.176267	0.0477506	0.0570909	-0.0300418	0.0956987
b1626	b1626	orf, hypothetical protein (VIMSS)	0.0954895	0.0200195	-0.0168894	0.142002	-0.080796	0.167062
b1627	rsxA	Na(+)-translocating NADH-quinone reductase subunit E (NCBI)	0.0158361	-0.144727	-0.182516	-0.186913	-0.449049	-0.421305
b1628	rsxB	electron transport complex protein RnfB (NCBI)	-0.224984	-0.245925	-0.401843	-0.53727	-0.28431	-0.445692
b1629	rsxC	electron transport complex protein RnfC (NCBI)	-0.0207854	-0.0214766	-0.111971	-0.193485	-0.196725	-0.334678
b1630	rsxD	electron transport complex protein RnfD (NCBI)	-0.0523128	-0.180619	-0.416805	-0.340239	-0.414251	-0.548938
b1632	rsxE	NADH-ubiquinone oxidoreductase (NCBI)	-0.0685659	0.0208518	-0.369242	-0.178863	-0.327761	-0.365165
b1633	nth	DNA glycosylase and apyrimidinic (AP) lyase (endonuclease III) (NCBI)	-0.0901043	-0.200582	-0.12607	-0.183795	0.042825	-0.104588
b1634	tppB	putative tripeptide transporter permease (NCBI)	-0.038739	0.278471	0.292039	0.368547	0.413508	0.32663
b1635	gst	glutathionine S-transferase (NCBI)	0.243751	-0.0920317	-0.00902268	0.0589401	-0.0969601	0.031549
b1636	pdxY	pyridoxine kinase (NCBI)	0.112988	0.239821	0.166178	-0.206491	-0.0832439	-0.156476
b1639	ydhA	orf, hypothetical protein (VIMSS)	0.0138939	0.0981055	0.192333	0.213818	0.0123281	0.0787375
b1640	ydhH	anhydro-N-acetylmuramic acid kinase (NCBI)	0.427719	0.0648296	0.0861397	0.331732	0.38583	0.152869
b1642	slyA	transcriptional regulator for cryptic hemolysin (VIMSS)	-0.237531	0.223905	0.650248	0.435628	0.343567	0.23156
b1643	ydhI	predicted inner membrane protein (NCBI)	0.124842	0.113501	-0.111387	0.132974	0.144445	-0.0908192
b1644	b1644	putative membrane protein (VIMSS)	0.3168	0.116504	-0.0335994	-0.0478954	-0.0343295	-0.0359187
b1645	ydhK	conserved inner membrane protein (NCBI)	0.110436	0.0724459	0.0559767	0.0085561	0.127314	0.0980992
b1648	b1648	orf, hypothetical protein (VIMSS)	-0.356504	-0.201904	-0.279791	-0.22389	-0.446986	-0.539135
b1650	nemA	N-ethylmaleimide reductase, FMN-linked (NCBI)	0.0562389	0.258585	0.00826981	-0.0730276	0.0177288	-0.0420865
b1651	gloA	glyoxalase I, Ni-dependent (NCBI)	-0.00113921	0.0533103	-0.00425936	-0.189526	0.136742	-0.0285035
b1653	lhr	predicted ATP-dependent helicase (NCBI)	0.133804	0.0819513	0.0754187	0.00614357	0.153847	0.112532
b1656	sodB	superoxide dismutase, Fe (NCBI)	0.0244311	0.321307	0.351174	0.298108	-0.0464433	0.059149
b1657	ydhP	predicted transporter (NCBI)	0.11715	0.00410236	0.000462707	-0.144197	-0.00505408	-0.066144
b1658	purR	DNA-binding transcriptional repressor, hypoxanthine-binding (NCBI)	-0.468638	-0.117614	0.121542	0.363796	0.174953	0.478105
b1659	ydhB	predicted DNA-binding transcriptional regulator (NCBI)	-0.18535	-0.0676395	0.00193261	-0.0757606	0.0169398	-0.0687885
b1661	cfa	cyclopropane fatty acyl phospholipid synthase (unsaturated-phospholipid methyltransferase) (NCBI)	0.147778	-0.179731	-0.53541	-0.355395	-0.489841	-0.451021
b1664	ydhQ	hypothetical protein (NCBI)	0.121607	-0.0793922	-0.0726219	0.0324603	0.073188	0.0791335
b1667	ydhR	hypothetical protein (NCBI)	-0.0977865	-0.375721	0.00170499	-0.0983382	-0.266417	0.240754
b1668	ydhS	conserved protein with FAD/NAD(P)-binding domain (NCBI)	0.0305735	0.0348773	0.0363358	0.0355978	0.0442432	0.121255
b1669	ydhT	hypothetical protein (NCBI)	-0.15998	-0.0356433	-0.213012	-0.0540526	-0.385189	-0.532426
b1670	ydhU	predicted cytochrome (NCBI)	0.0455162	0.227035	0.0782938	-0.346658	0.166032	0.175109
b1671	ydhX	predicted 4Fe-4S ferridoxin-type protein (RefSeq)	0.193993	-0.290815	-0.1245	0.166922	-0.071925	0.0249559
b1672	ydhW	hypothetical protein (NCBI)	0.273701	0.124937	0.0828375	0.244823	0.127975	0.147208
b1673	ydhV	predicted oxidoreductase (NCBI)	-0.342863	-0.08317	-0.126181	-0.155393	-0.312164	-0.172217
b1674	ydhY	predicted 4Fe-4S ferridoxin-type protein (NCBI)	0.0720568	0.0552988	0.0942857	-0.0103253	0.141439	-0.0497644
b1675	ydhZ	hypothetical protein (NCBI)	0.0503518	-0.215349	0.0194333	-0.0287221	0.0112302	-0.0644559
b1676	pykF	pyruvate kinase (NCBI)	-0.0478638	0.191543	-0.0815503	0.131856	0.171502	0.244161
b1677	lpp	murein lipoprotein (NCBI)	0.143554	0.0390593	-0.53706	-0.106382	0.654781	-0.092303
b1678	ynhG	hypothetical protein (NCBI)	0.109802	0.0234293	-0.412223	-0.144289	-0.266153	-0.390714
b1679	sufE	cysteine desufuration protein SufE (NCBI)	0.305803	0.117014	0.238588	0.313128	1.24442	0.264969
b1680	sufS	selenocysteine lyase (NCBI)	0.153395	0.337895	0.333087	0.243206	1.13942	0.303424
b1681	sufD	component of SufBCD complex (NCBI)	0.0289815	0.275524	0.30973	0.174592	1.11189	0.244557
b1682	sufC	cysteine desulfurase ATPase component (NCBI)	-0.274446	0.0811411	0.00211843	0.0487966	0.788671	0.030563
b1683	ynhE	orf, hypothetical protein (VIMSS)	-0.041339	0.184127	0.127036	0.0935349	0.810578	0.112974
b1684	sufA	iron-sulfur cluster assembly scaffold protein (NCBI)	0.457007	0.276355	0.456366	0.309001	-0.174165	0.317192
b1685	ydiH	predicted protein (RefSeq)	-0.371924	-0.254797	-0.230483	-0.268113	-0.779177	-0.110451
b1686	ydiI	hypothetical protein (NCBI)	0.0678266	-0.0845237	0.24683	-0.133022	0.0340016	-0.0107335
b1687	ydiJ	predicted FAD-linked oxidoreductase (NCBI)	-0.1505	-0.33583	-0.14145	-0.482968	-0.222562	-0.326758
b1688	ydiK	predicted inner membrane protein (NCBI)	-0.00605798	-0.0455913	-0.0868566	-0.0765153	-0.0204941	-0.147419
b1689	b1689	orf, hypothetical protein (VIMSS)	-0.183299	0.147698	-0.251793	-0.144769	-0.251283	-0.141635
b1690	ydiM	predicted transporter (NCBI)	-0.310974	-0.472072	-0.18441	-0.392472	-0.327423	-0.371225
b1691	ydiN	predicted transporter (RefSeq)	-0.31636	-0.168054	-0.3716	-0.158317	-0.260633	-0.246062
b1692	ydiB	quinate/shikimate 5-dehydrogenase, NAD(P)-binding (NCBI)	-0.0595274	0.0335452	0.0898517	-0.216421	-0.409753	-0.240092
b1693	aroD	3-dehydroquinate dehydratase (NCBI)	-0.723789	-4.06884	-5.68344	-3.87042	-3.96851	-4.94916
b1694	ydiF	fused predicted acetyl-CoA:acetoacetyl-CoA transferase: alpha subunit/beta subunit (NCBI)	-0.104462	-0.138903	-0.0585049	-0.089902	-0.190663	0.0176773
b1695	b1695	putative oxidoreductase (VIMSS)	-0.076266	-0.0368584	0.0679876	-0.0704706	0.0678057	-0.0475921
b1696	ydiP	predicted DNA-binding transcriptional regulator (NCBI)	0.0758238	-0.133788	-0.285393	-0.29672	-0.191486	-0.440588
b1697	ydiQ	hypothetical protein (NCBI)	-0.12129	-0.186185	-0.163524	0.00271561	-0.0603239	-0.19402
b1698	ydiR	predicted electron transfer flavoprotein, FAD-binding (NCBI)	-0.100163	0.0594245	0.0296398	-0.0648591	0.122409	-0.135452
b1699	ydiS	predicted oxidoreductase with FAD/NAD(P)-binding domain (NCBI)	-0.0975035	-0.176669	0.0269212	-0.207668	-0.20402	-0.251076
b1701	fadK	short chain acyl-CoA synthetase, anaerobic (RefSeq)	0.00389607	0.0147203	0.0109456	0.0154085	0.085425	-0.0304692
b1702	pps	phosphoenolpyruvate synthase (NCBI)	0.0450931	-0.0837449	-0.0882145	0.0051057	-0.13857	-0.0589835
b1703	ydiA	hypothetical protein (NCBI)	0.0112571	-0.010035	0.0428832	0.0153479	0.170493	0.094014
b1704	aroH	3-deoxy-D-arabino-heptulosonate-7-phosphate synthase, tryptophan repressible (NCBI)	-0.426088	-0.0751208	-0.0737863	-0.0405631	-0.0569473	-0.187893
b1706	ydiU	hypothetical protein (NCBI)	-0.0297402	0.00750014	-0.0930544	0.0333319	0.01255	-0.0603268
b1707	ydiV	hypothetical protein (NCBI)	-0.304589	-0.206854	0.024168	-0.0369465	-0.0657625	-0.133189
b1708	nlpC	predicted lipoprotein (NCBI)	0.0759313	-0.0847964	0.271948	0.0917994	0.0635725	0.268857
b1709	btuD	vitamin B12-transporter ATPase (NCBI)	0.192625	-0.38026	-0.0557931	-0.148574	-0.769131	-0.201343
b1710	btuE	predicted glutathione peroxidase (NCBI)	0.156035	-0.0841397	-0.0976491	-0.208634	0.0164581	-0.201709
b1711	btuC	vtamin B12-transporter permease (NCBI)	0.00194116	-0.0186078	-0.0687987	-0.0118283	-0.17344	-0.187147
b1712	ihfA	integration host factor subunit alpha (NCBI)	-0.182321	0.77588	0.656245	1.13464	-0.347751	1.01404
b1722	ydiY	hypothetical protein (NCBI)	0.0774799	0.0201196	0.00136412	0.0750147	0.0820974	0.0681259
b1723	pfkB	6-phosphofructokinase II; suppressor of pfkA (VIMSS)	0.184056	0.115785	-0.00799197	0.131803	0.155748	-0.0647077
b1724	ydiZ	hypothetical protein (NCBI)	-0.141904	-0.39054	-0.287214	-0.406945	0.0188061	-0.113501
b1725	yniA	predicted phosphotransferase/kinase (NCBI)	0.314643	0.0775956	0.101653	0.131711	-0.0264642	0.161278
b1726	yniB	predicted inner membrane protein (NCBI)	-0.0968149	0.0837582	-0.350014	0.105105	-0.125416	0.0633517
b1727	yniC	predicted hydrolase (NCBI)	0.0153018	-0.204133	-0.102247	-0.0105819	-0.0338052	0.217208
b1728	ydjM	predicted inner membrane protein regulated by LexA (RefSeq)	0.248302	0.205267	0.189236	0.270571	0.247237	0.261929
b1729	ydjN	predicted transporter (NCBI)	0.270787	0.104194	0.0469446	0.153058	0.142958	0.140134
b1730	ydjO	predicted protein (RefSeq)	-0.896891	-0.0161179	-0.633626	-0.380649	-0.527694	-0.885198
b1731	cedA	cell division modulator (RefSeq)	-0.0836602	-0.047217	-0.130691	-0.271157	-0.0679359	-0.336699
b1733	chbG	hypothetical protein (NCBI)	-0.0245746	-0.0713363	0.016857	0.0154336	-0.108437	0.00806344
b1734	chbF	cryptic phospho-beta-glucosidase, NAD(P)-binding (NCBI)	0.0506212	-0.0961041	-0.194619	-0.0844652	-0.159129	-0.103412
b1735	chbR	DNA-binding transcriptional dual regulator (NCBI)	-0.31109	-0.24126	-0.304069	-0.100653	-0.125082	-0.119916
b1737	chbC	N,N'-diacetylchitobiose-specific enzyme IIC component of PTS (NCBI)	-0.20738	-0.242603	-0.187396	-0.105975	-0.165214	-0.0768552
b1738	chbB	N,N'-diacetylchitobiose-specific enzyme IIB component of PTS (NCBI)	0.0745038	0.172244	0.154437	0.115114	0.166833	0.245075
b1739	osmE	DNA-binding transcriptional activator (NCBI)	-0.0892977	-0.00289914	-0.0621082	0.344444	0.551574	0.0198848
b1741	ydjQ	endonuclease of nucleotide excision repair (NCBI)	-0.0596411	-0.0894287	-0.107964	-0.000463495	-0.144639	-0.194385
b1742	b1742	orf, hypothetical protein (VIMSS)	-0.0184338	0.0380701	-0.0120019	-0.0191976	-0.17489	-0.0669165
b1743	spy	envelope stress induced periplasmic protein (NCBI)	0.254387	0.0625605	-0.0359197	0.130565	0.0586356	-0.0506113
b1744	astE	succinylglutamate desuccinylase (NCBI)	0.0378977	0.0687684	0.137027	0.122348	0.127254	0.00367792
b1745	astB	succinylarginine dihydrolase (NCBI)	-0.0680945	0.140157	0.0816484	-0.0344496	0.0515322	0.18475
b1746	astD	succinylglutamic semialdehyde dehydrogenase (NCBI)	0.0137182	0.113031	0.0348391	0.0301259	0.0787108	-0.0351527
b1747	astA	arginine succinyltransferase (NCBI)	0.0229085	-0.0684892	-0.151714	-0.0530943	-0.158195	-0.114227
b1748	astC	succinylornithine transaminase, PLP-dependent (NCBI)	0.00251442	0.052219	0.0767581	-0.0600986	-0.00923111	-0.0199881
b1749	xthA	exonuclease III (NCBI)	0.0970286	0.0749371	0.0789431	0.173844	0.332803	0.0754945
b1750	ydjX	orf, hypothetical protein (VIMSS)	0.299275	0.070076	0.0448234	0.14423	0.19837	0.17581
b1751	ydjY	orf, hypothetical protein (VIMSS)	0.215269	0.0669805	0.082865	1.28897e-05	0.0525377	0.199631
b1752	ydjZ	conserved inner membrane protein (NCBI)	-0.0733022	0.0354827	-0.0360125	-0.113193	-0.149584	-0.107941
b1753	ynjA	hypothetical protein (NCBI)	-0.324356	-0.322419	-0.388477	-0.409454	-0.153863	-0.297517
b1754	b1754	orf, hypothetical protein (VIMSS)	-0.144046	0.14762	-0.0695766	-0.092569	-0.241572	-0.0381835
b1755	ynjC	fused transporter subunits of ABC superfamily: membrane components (RefSeq)	-0.00129348	0.135508	-0.0261967	0.101596	0.218073	0.0882575
b1756	ynjD	predicted transporter subunit: ATP-binding component of ABC superfamily (NCBI)	-0.00979891	0.024463	-0.0351665	0.00296106	0.0343624	0.0551476
b1757	b1757	putative thiosulfate sulfur transferase (VIMSS)	-0.0241385	0.00106018	-0.101498	-0.100376	0.00696664	-0.00547076
b1758	b1758	putative cytochrome oxidase (VIMSS)	-0.117665	-0.146747	0.264176	0.386909	-0.127932	0.145167
b1760	ynjH	hypothetical protein (NCBI)	-0.382619	-0.361428	-0.278426	-0.238608	0.00242537	-0.159721
b1761	gdhA	glutamate dehydrogenase (NCBI)	0.101533	-0.0317335	-0.064052	0.0123934	0.0142366	0.104028
b1762	b1762	orf, hypothetical protein (VIMSS)	-0.436614	-0.317984	-0.151301	-0.325238	-0.36153	-0.203614
b1763	topB	DNA topoisomerase III (NCBI)	-0.0482421	-0.153814	0.12178	-0.101674	0.0927771	0.120559
b1764	selD	selenophosphate synthetase (NCBI)	-0.290159	-0.28135	-0.107109	-0.102256	-0.0883272	-0.109386
b1765	ydjA	predicted oxidoreductase (NCBI)	0.106736	-0.939679	-0.863444	-0.106332	-0.152671	-0.746945
b1766	sppA	protease IV (signal peptide peptidase) (NCBI)	0.0620058	0.167132	0.027187	0.0653951	0.0710829	0.140779
b1767	ansA	cytoplasmic asparaginase I (NCBI)	-0.172155	-0.0297306	-0.0496287	-0.151916	-0.0655828	-0.101824
b1768	ydjB	orf, hypothetical protein (VIMSS)	-0.0876338	-0.00463309	-0.0202368	-0.0499916	-0.105896	0.210029
b1769	ydjE	predicted transporter (NCBI)	-0.0626174	-0.100517	-0.0167397	0.0424938	-0.0221541	0.0133256
b1770	ydjF	predicted DNA-binding transcriptional regulator (NCBI)	-0.310251	-0.0805136	-0.0604931	0.0592962	0.0814575	0.0196431
b1771	ydjG	predicted oxidoreductase (NCBI)	0.0665433	0.0804107	-0.0323189	-0.0370355	0.0584905	0.0928415
b1772	b1772	putative kinase (VIMSS)	0.142134	0.0737804	-0.128573	0.0330877	0.024773	-0.0145916
b1773	ydjI	predicted aldolase (NCBI)	-0.141037	-0.260305	-0.357262	-0.57835	-0.239311	-0.20122
b1774	ydjJ	predicted oxidoreductase, Zn-dependent and NAD(P)-binding (NCBI)	0.0129879	0.0593283	0.0283477	0.0345103	0.0763143	0.106831
b1775	ydjK	predicted transporter (NCBI)	0.133181	-0.0121526	-0.0627298	-0.0110046	-0.0496031	0.0311505
b1776	ydjL	predicted oxidoreductase, Zn-dependent and NAD(P)-binding (NCBI)	0.112358	0.0112927	-0.00642631	-0.140702	0.076407	-0.00247902
b1777	b1777	orf, hypothetical protein (VIMSS)	-0.433641	-0.269588	-0.137959	-0.222949	-0.127066	0.0104866
b1778	yeaA	methionine sulfoxide reductase B (NCBI)	-0.232925	0.210104	0.186287	0.206749	0.272623	0.132633
b1780	yeaD	orf, hypothetical protein (VIMSS)	0.034133	0.117637	0.0524706	-0.0499647	0.0656575	0.0717668
b1781	yeaE	predicted oxidoreductase (NCBI)	-0.00269908	-0.0375825	0.0711352	0.174345	-0.1438	0.126272
b1782	mipA	scaffolding protein for murein synthesizing machinery (NCBI)	0.0516601	0.0435024	0.248817	0.14505	0.150511	0.182061
b1783	yeaG	conserved protein with nucleoside triphosphate hydrolase domain (NCBI)	0.0741571	-0.0984899	-0.106233	-0.0723384	0.00872124	-0.0781051
b1784	yeaH	hypothetical protein (NCBI)	-0.042612	-0.309966	-0.124906	-0.158944	-0.0857927	-0.279387
b1785	yeaI	predicted diguanylate cyclase (NCBI)	-0.0863373	-0.311385	-0.290043	-0.287598	-0.289717	-0.17
b1786	yeaJ	orf, hypothetical protein (VIMSS)	-0.0155616	-0.00388818	0.0143467	0.0649513	0.0584115	0.0650359
b1787	yeaK	hypothetical protein (NCBI)	-0.233852	-0.240283	-0.11124	-0.272628	-0.097765	-0.197264
b1789	yeaL	conserved inner membrane protein (NCBI)	0.169476	0.0666261	0.0499698	0.295117	0.137169	0.171105
b1790	yeaM	predicted DNA-binding transcriptional regulator (NCBI)	-0.096517	0.0583032	-0.368867	-0.162087	0.0904813	-0.231947
b1791	yeaN	predicted transporter (NCBI)	-0.00102067	0.106231	-0.00960486	-0.0705707	-0.00496306	0.0641504
b1792	yeaO	orf, hypothetical protein (VIMSS)	-0.0273168	0.00256408	0.167752	0.125306	-0.00323368	-0.133349
b1793	yoaF	conserved outer membrane protein (NCBI)	0.246754	0.455538	0.512452	0.0625718	0.640634	0.162435
b1794	yeaP	orf, hypothetical protein (VIMSS)	0.0608282	-0.0171174	0.0690956	0.0761246	0.0987421	0.0731029
b1795	yeaQ	conserved inner membrane protein (NCBI)	0.0576334	0.0349733	0.208232	0.181232	0.0469538	0.0877369
b1796	yoaG	hypothetical protein (NCBI)	0.0210207	0.0361752	0.0736766	0.0831865	-0.0729681	0.0515308
b1797	yeaR	hypothetical protein (NCBI)	-0.152854	-0.000926073	-0.104962	-0.11412	-0.00769466	-0.0695816
b1798	yeaS	neutral amino-acid efflux system (NCBI)	-0.26103	-0.08173	-0.136327	-0.159358	-0.116223	-0.126579
b1799	yeaT	putative transcriptional regulator LYSR-type (VIMSS)	0.10001	0.0306737	-0.204344	-0.0604738	-0.0404892	-0.0874181
b1800	yeaU	predicted dehydrogenase (NCBI)	-0.00155125	-0.00396639	0.0329647	0.0478034	0.0516465	0.0967794
b1801	yeaV	predicted transporter (NCBI)	0.00976287	0.0527055	0.0386813	0.164178	-0.0757597	0.120814
b1802	yeaW	predicted 2Fe-2S cluster-containing protein (NCBI)	-0.125831	-0.0610207	-0.0476394	-0.0189891	0.1917	0.0853478
b1803	yeaX	predicted oxidoreductase (NCBI)	0.0263347	0.134649	0.0467301	0.0398455	0.172875	-0.0673289
b1804	rnd	ribonuclease D (NCBI)	0.0648892	-0.0805934	0.0379453	-0.0770296	0.0876725	0.00149199
b1805	fadD	acyl-CoA synthase (NCBI)	-0.0310323	-0.109568	-0.064563	-0.126655	-0.0803415	-0.166833
b1806	yeaY	predicted lipoprotein (NCBI)	0.161751	0.242085	0.144084	-0.111746	0.118455	0.352803
b1808	yoaA	conserved protein with nucleoside triphosphate hydrolase domain (NCBI)	-0.00213752	-0.0355465	-0.0103727	-0.0161454	-0.0450244	-0.0595005
b1809	b1809	orf, hypothetical protein (VIMSS)	0.193017	0.235149	0.112713	0.190902	0.161344	0.204869
b1810	yoaC	predicted protein (RefSeq)	-0.220126	-0.136873	-0.0831507	-0.0669218	-0.00639781	-0.0156733
b1811	yoaH	hypothetical protein (NCBI)	-0.26131	-0.0864737	-0.304945	-0.034389	-0.0975368	-0.144202
b1812	pabB	para-aminobenzoate synthase component I (NCBI)	0.0297781	-0.113611	0.0714565	-0.022699	-0.130716	0.0366369
b1813	yeaB	predicted NUDIX hydrolase (NCBI)	-0.0644922	-0.0428214	-0.144823	-0.050731	-0.0700011	-0.0946403
b1814	sdaA	L-serine deaminase I (NCBI)	-0.0963127	-0.185904	0.166334	0.226933	0.0899818	0.266763
b1815	b1815	orf, hypothetical protein (VIMSS)	-0.0851832	-0.0869655	-0.0605665	0.0205137	0.0154939	-0.0956431
b1816	yoaE	fused predicted membrane protein/conserved protein (NCBI)	0.0980557	0.0441308	0.261494	0.149812	0.258929	0.179899
b1817	manX	fused mannose-specific PTS enzymes: IIA component/IIB component (NCBI)	-0.192729	-0.00215151	-0.0794254	-0.096319	-0.103912	-0.0638386
b1818	manY	mannose-specific enzyme IIC component of PTS (NCBI)	0.118198	0.253667	0.406657	0.362748	-0.233687	0.342012
b1819	manZ	mannose-specific enzyme IID component of PTS (NCBI)	0.0536074	0.086509	0.258211	0.0278334	0.032297	0.160108
b1820	yobD	hypothetical protein (NCBI)	0.0962007	0.10218	-0.00370485	0.151654	0.0576269	0.0760402
b1821	b1821	orf, hypothetical protein (VIMSS)	-0.327416	0.0183804	-0.0810599	-0.0500874	0.104893	-0.0959735
b1822	rrmA	23S rRNA m1G745 methyltransferase (NCBI)	0.00499892	-0.0475556	-0.161809	-0.267019	-0.165732	-0.251023
b1823	cspC	stress protein, member of the CspA-family (NCBI)	1.62996	0.167659	-0.0312284	-0.304003	-0.398681	-0.226822
b1824	yobF	hypothetical protein (NCBI)	1.01065	0.270008	0.254939	0.155274	-0.129201	0.332179
b1827	kdgR	predicted DNA-binding transcriptional regulator (NCBI)	-0.173122	0.316927	0.603052	0.122643	0.32732	0.412439
b1828	b1828	putative transport protein (VIMSS)	-0.151685	-0.0743662	-0.00464626	-0.0531721	0.0436795	0.10618
b1829	htpX	heat shock protein HtpX (NCBI)	-0.212372	-0.0655528	-0.0826749	-0.26023	0.00273425	-0.231045
b1830	prc	carboxy-terminal protease for penicillin-binding protein 3 (NCBI)	-0.0401342	1.6249	1.21105	1.03871	2.6987	1.16811
b1832	yebR	free methionine-(R)-sulfoxide reductase (RefSeq)	-0.183702	0.121377	0.207604	0.153726	0.127663	-0.0519102
b1833	yebS	conserved inner membrane protein (NCBI)	-0.0488511	0.0411296	0.157666	0.178505	-0.0339811	0.147228
b1834	yebT	orf, hypothetical protein (VIMSS)	-0.0212972	0.0742623	0.159841	0.0965915	0.0821215	0.227408
b1835	yebU	putative nucleolar proteins (VIMSS)	0.301893	-0.0259908	0.0460411	0.177865	0.112841	-0.111473
b1836	yebV	orf, hypothetical protein (VIMSS)	0.263518	-0.188422	-0.0903545	0.0550327	0.0130773	-0.239939
b1837	yebW	orf, hypothetical protein (VIMSS)	0.284466	0.148674	-0.0477252	-0.194432	0.55146	0.0326727
b1838	pphA	protein phosphatase 1 modulates phosphoproteins, signals protein misfolding (VIMSS)	-0.201636	-0.155455	-0.0733675	0.127528	0.0763075	-0.159988
b1839	yebY	hypothetical protein (NCBI)	0.134673	0.172918	0.219068	-0.174105	0.0432486	0.247797
b1840	yebZ	predicted inner membrane protein (NCBI)	0.00301129	-0.0482979	0.00201721	-0.0822958	0.052491	0.0242679
b1841	yobA	hypothetical protein (NCBI)	0.0746765	0.518924	0.416088	0.536385	0.348569	0.570385
b1842	holE	DNA polymerase III, theta subunit (NCBI)	-0.804093	-0.625342	-0.169405	-0.183956	-0.631494	-0.500875
b1843	yobB	hypothetical protein (NCBI)	-0.0641673	0.0292092	-0.0398009	-0.0251094	0.0951467	0.01628
b1844	exoX	exodeoxyribonuclease X (NCBI)	0.0567263	-0.133329	-0.146034	-0.171454	-0.203797	-0.288877
b1845	ptrB	protease II (NCBI)	0.0211708	-0.0403888	0.0994861	-0.0192967	0.125021	0.10039
b1846	yebE	hypothetical protein (NCBI)	0.14162	0.0785844	0.0576511	0.0061295	-0.00339006	0.130455
b1847	yebF	predicted protein (RefSeq)	0.276352	0.243667	0.00574444	-0.0331651	0.424029	0.285135
b1848	yebG	conserved protein regulated by LexA (NCBI)	0.0186752	-0.103701	0.13052	0.283356	-0.0340375	0.282825
b1849	purT	phosphoribosylglycinamide formyltransferase 2 (NCBI)	0.0315574	0.249336	0.293744	0.0721823	0.307271	0.231258
b1850	eda	keto-hydroxyglutarate-aldolase/keto-deoxy- phosphogluconate aldolase (NCBI)	-1.01038	-1.30115	-1.49583	-1.48943	-1.22127	-1.61864
b1851	edd	phosphogluconate dehydratase (NCBI)	0.119344	-0.0168414	0.0112366	-0.0547562	0.0830774	0.0443872
b1853	yebK	predicted DNA-binding transcriptional regulator (NCBI)	-0.49163	-0.663375	-0.276266	-0.264296	-0.335985	-0.38186
b1854	pykA	pyruvate kinase (NCBI)	-0.355499	0.0581482	0.169832	0.0499038	0.143164	0.200353
b1855	lpxM	lipid A biosynthesis (KDO)2-(lauroyl)-lipid IVA acyltransferase (NCBI)	-0.666417	0.0301701	0.0647291	-0.0195059	0.0332687	-0.162017
b1856	yebA	orf, hypothetical protein (VIMSS)	-0.0184151	0.0140196	0.110256	0.103205	0.0106905	0.0941166
b1857	yebL	putative adhesin (VIMSS)	0.0828895	-1.21354	-0.815967	-0.819126	-0.618923	-0.688564
b1858	znuC	high-affinity zinc transporter ATPase (NCBI)	-0.0110295	-1.05005	-0.775787	-0.725483	-0.694683	-0.858268
b1859	znuB	high-affinity zinc transporter membrane component (NCBI)	-0.0174268	-1.16082	-1.04316	-0.869783	-0.66612	-0.992189
b1860	ruvB	Holliday junction DNA helicase B (NCBI)	-1.09666	-0.598691	-0.871131	-0.41077	-1.48745	-0.878792
b1861	ruvA	Holliday junction DNA helicase motor protein (NCBI)	-1.32183	-0.992271	-0.775358	-1.09146	-1.4594	-0.532609
b1862	yebB	orf, hypothetical protein (VIMSS)	-0.164928	0.207182	0.0234455	0.219443	0.127955	0.182235
b1863	ruvC	Holliday junction resolvase (NCBI)	-0.5676	-0.933586	-0.897318	-0.733672	-1.63146	-0.930016
b1864	yebC	hypothetical protein (NCBI)	-0.172382	-0.123982	-0.00797867	-0.00402875	0.00511532	0.0183853
b1865	nudB	dATP pyrophosphohydrolase (NCBI)	0.0345872	-2.05502	-3.25959	-2.80976	-2.83736	-2.7991
b1867	yecD	orf, hypothetical protein (VIMSS)	0.00778386	-0.02204	-0.212303	-0.140115	-0.0594159	-0.147492
b1868	yecE	hypothetical protein (NCBI)	-0.164616	-0.29429	-0.0429557	-0.0731578	-0.273943	-0.206809
b1869	yecN	orf, hypothetical protein (VIMSS)	0.152165	0.138917	-0.15034	0.0208795	0.00325086	-0.15833
b1871	yecP	predicted S-adenosyl-L-methionine-dependent methyltransferase (NCBI)	0.33367	0.1925	-0.036052	0.0634803	-0.144387	-0.00347825
b1872	bisZ	biotin sulfoxide reductase 2 (VIMSS)	0.0680699	0.080588	-0.0805656	-0.0428116	-0.0326393	-0.0109507
b1873	torY	TMAO reductase III (TorYZ), cytochrome c-type subunit (NCBI)	0.0654665	0.0138824	0.11701	0.00381428	0.0882776	0.0518336
b1875	yecM	orf, hypothetical protein (VIMSS)	-0.123512	-0.102559	-0.116068	-0.134942	-0.122771	-0.181243
b1877	yecT	orf, hypothetical protein (VIMSS)	-0.538019	-0.307165	-0.321224	-0.0085767	-0.706326	-0.64531
b1878	flhE	hypothetical protein (NCBI)	-0.058484	-0.150085	-0.0648541	-0.0750045	-0.142027	0.0241803
b1879	flhA	flagellar biosynthesis protein A (NCBI)	-0.203639	-0.00688283	0.0234969	-0.124936	-0.0588419	-0.00200737
b1880	flhB	flagellar biosynthesis protein B (NCBI)	0.160236	0.107426	0.0525778	0.162075	-0.0387231	0.169953
b1881	cheZ	chemotaxis regulator, protein phosphatase for CheY (NCBI)	0.114969	-0.12655	0.031068	0.00631286	-0.00681984	-0.0776178
b1882	cheY	chemotaxis regulator transmitting signal to flagellar motor component (NCBI)	0.0966932	-0.844755	-0.465506	-0.378114	-1.23739	-0.955408
b1883	cheB	chemotaxis-specific methylesterase (NCBI)	0.121971	0.0897341	-0.0549559	-0.0822297	-0.18789	-0.110226
b1884	cheR	chemotaxis regulator, protein-glutamate methyltransferase (NCBI)	0.347718	0.17653	0.125404	0.0765012	0.111143	0.0555394
b1885	tap	methyl-accepting protein IV (NCBI)	0.038764	0.0778007	-0.00448321	-0.0661109	-0.0624143	0.0303047
b1886	tar	methyl-accepting chemotaxis protein II (NCBI)	-0.0157728	0.0117111	0.0979306	0.066607	0.112289	0.0363787
b1887	cheW	purine-binding chemotaxis protein (NCBI)	-0.0436721	0.0687452	0.0878818	0.0185503	0.0651266	-0.0676658
b1888	cheA	fused chemotactic sensory histidine kinase in two-component regulatory system with CheB and CheY: sensory histidine kinase/signal sensing protein (NCBI)	0.0418606	0.0920086	0.0483242	0.0430738	0.05436	0.0196294
b1889	motB	flagellar motor protein MotB (NCBI)	-0.0327753	0.0832406	-0.0259178	-0.0114886	-0.0478345	0.0515503
b1890	motA	flagellar motor protein MotA (NCBI)	-0.166469	-0.359426	-0.162445	-0.163381	-0.0822148	-0.100701
b1891	flhC	DNA-binding transcriptional dual regulator with FlhD (NCBI)	-0.106918	0.112134	0.174558	0.207956	0.171143	0.0643827
b1892	flhD	DNA-binding transcriptional dual regulator with FlhC (RefSeq)	0.0522965	0.100999	-0.0784673	0.0678689	0.0643919	0.0550319
b1895	yecG	universal stress protein (NCBI)	0.047298	0.106705	0.093957	0.0813247	0.119953	-0.0403581
b1896	otsA	trehalose-6-phosphate synthase (NCBI)	0.0492657	0.00611147	-0.0105079	0.0255517	-0.0601452	0.0171331
b1897	otsB	trehalose-6-phosphate phosphatase, biosynthetic (NCBI)	-0.243392	-0.400011	-0.18942	-0.195137	-0.271919	-0.183949
b1900	araG	fused L-arabinose transporter subunits of ABC superfamily: ATP-binding components (NCBI)	-0.0112965	0.0752499	0.0598702	0.165132	0.0797669	0.0869977
b1901	araF	L-arabinose transporter subunit (NCBI)	0.0580468	-0.172204	-0.172133	0.0927822	-0.00164917	0.00662503
b1902	yecI	predicted ferritin-like protein (NCBI)	-0.0261583	0.00113033	0.0818249	-0.0944453	0.0527959	0.144652
b1904	yecR	hypothetical protein (NCBI)	0.0205078	-0.128933	-0.00733885	0.0853127	-0.123446	-0.0381937
b1905	ftn	ferritin iron storage protein (cytoplasmic) (NCBI)	-0.0202396	-0.200258	-0.135971	-0.200922	-0.256225	-0.23429
b1907	tyrP	tyrosine transporter (NCBI)	0.112886	0.12749	-0.0357216	-0.0660921	-0.152092	-0.0731002
b1908	yecA	conserved metal-binding protein (NCBI)	0.208326	0.0880487	-0.0388191	0.122027	0.247032	0.0336759
b1913	uvrC	excinuclease ABC, subunit C; repair of UV damage to DNA (VIMSS)	-0.0779972	-0.0833452	-0.00532398	-0.0188972	0.0174235	-0.0626943
b1914	uvrY	response regulator (NCBI)	0.149505	0.718662	-0.242071	0.108603	-0.280437	0.00209185
b1915	yecF	hypothetical protein (NCBI)	0.0256349	0.216698	0.0419266	0.0153124	0.0368626	-0.0515508
b1916	sdiA	DNA-binding transcriptional activator (NCBI)	0.312795	0.285245	0.291043	0.210318	0.236575	0.245587
b1917	yecC	predicted transporter subunit: ATP-binding component of ABC superfamily (NCBI)	-0.0334918	0.0859967	0.018637	0.275837	0.018806	-0.0465092
b1918	yecS	predicted transporter subunit: membrane component of ABC superfamily (NCBI)	0.0209664	-0.0191268	0.236315	-0.0869651	-0.00879342	-0.0243054
b1919	yedO	putative 1-aminocyclopropane-1-carboxylate deaminase (VIMSS)	-0.063191	-0.127371	0.0808011	0.0116153	-0.0485451	-0.201353
b1920	fliY	cystine transporter subunit (NCBI)	-0.367105	0.0667692	0.0139117	0.208644	-0.399508	0.0608268
b1921	fliZ	orf, hypothetical protein (VIMSS)	0.200134	-0.0382215	-0.112261	0.0478588	0.112112	-0.154105
b1922	fliA	flagellar biosynthesis; alternative sigma factor 28; regulation of flagellar operons (VIMSS)	-0.0895452	-0.137872	0.00107134	-0.0820728	-0.0508177	0.0309851
b1923	fliC	flagellin (NCBI)	0.0568089	0.0713535	0.0999756	0.0581033	0.0256488	0.0571234
b1924	fliD	flagellar capping protein (NCBI)	0.0903413	0.0695767	-0.01572	0.0607355	-0.0164753	0.196519
b1925	fliS	flagellar protein FliS (NCBI)	0.150239	0.0300048	-0.0823535	0.0881759	-0.0231423	0.000520278
b1926	fliT	predicted chaperone (NCBI)	0.280251	0.10871	0.105362	0.328524	0.410758	0.0705806
b1927	amyA	cytoplasmic alpha-amylase (NCBI)	0.111488	-0.0103851	-0.0524046	-0.0294944	-0.00992981	-0.00657991
b1928	yedD	hypothetical protein (NCBI)	-0.105492	-0.0107461	0.0421787	0.0803127	0.101335	0.109732
b1929	yedE	predicted inner membrane protein (NCBI)	-0.0548661	-0.0647201	-0.210461	-0.151621	-0.00612866	-0.0404007
b1930	yedF	hypothetical protein (NCBI)	-0.13827	-0.0269118	-0.144227	-0.266095	-0.0565979	-0.0357965
b1932	yedL	predicted acyltransferase (NCBI)	0.388246	0.0937665	-0.138729	-0.0676506	0.0769828	-0.0279169
b1936	intG	predicted defective phage integrase (pseudogene) (RefSeq)	0.221029	0.596796	-0.147586	0.53803	1.44273	0.599169
b1938	fliF	flagellar M-ring protein (NCBI)	0.105762	0.0395374	-0.019481	-0.0451118	-0.0121674	-0.0277737
b1939	fliG	flagellar motor switch protein G (NCBI)	-0.077546	0.0117853	-0.188202	-0.117498	-0.420725	-0.0605689
b1940	fliH	flagellar biosynthesis; export of flagellar proteins? (VIMSS)	-0.063988	-0.203132	-0.157237	-0.0984228	-0.150808	-0.074182
b1941	fliI	flagellum-specific ATP synthase (NCBI)	-0.0303891	-0.0272756	0.115056	0.0061702	0.0243915	0.00441906
b1942	fliJ	flagellar biosynthesis chaperone (NCBI)	0.438112	-0.0633102	-0.158659	0.280718	-0.00227691	-0.206335
b1943	fliK	flagellar hook-length control protein (NCBI)	0.078819	0.0939401	0.0182151	0.0698587	0.272241	0.142898
b1944	fliL	flagellar basal body-associated protein FliL (NCBI)	0.225282	0.214868	0.0959377	0.188668	0.35593	0.173675
b1945	fliM	flagellar motor switch protein M (NCBI)	-0.134348	-0.0120629	-0.137066	-0.0676354	0.0797464	-0.0225376
b1946	fliN	flagellar motor switch protein (NCBI)	-0.0300635	-0.123808	-0.116716	0.124786	0.147284	0.078035
b1948	fliP	flagellar biosynthesis protein P (NCBI)	-0.0207357	0.0485863	-0.0573497	-0.0456725	0.0272228	-0.041501
b1949	fliQ	flagellar biosynthesis protein Q (NCBI)	0.230617	-0.11662	-0.208668	-0.204165	-0.40873	-0.0428884
b1950	fliR	flagellar biosynthesis protein R (NCBI)	-0.616621	-0.321196	-0.225628	-0.26386	-0.185293	-0.0711041
b1951	rcsA	DNA-binding transcriptional activator, co-regulator with RcsB (NCBI)	-1.00465	-1.08852	-0.645211	-0.808109	-0.680265	-0.795568
b1952	dsrB	hypothetical protein (NCBI)	0.225714	0.176895	-0.102663	0.242604	0.178548	0.107774
b1953	b1953	orf, hypothetical protein (VIMSS)	0.351752	-0.0247455	0.197865	0.0936782	0.0696284	0.00434963
b1955	yedP	hypothetical protein (NCBI)	0.22537	0.264883	-0.0305082	0.205212	0.292822	0.407153
b1956	b1956	orf, hypothetical protein (VIMSS)	0.0871281	0.0768117	-0.0350012	-0.100754	0.139595	-0.0270823
b1958	yedI	conserved inner membrane protein (NCBI)	0.0977672	-0.116564	-0.098945	0.0273893	0.100423	0.160677
b1959	yedA	predicted inner membrane protein (NCBI)	-0.166497	-0.398214	-0.194875	-0.214327	-0.22151	-0.211884
b1960	vsr	DNA mismatch endonuclease of very short patch repair (NCBI)	-0.411131	-0.309905	-0.508454	-0.285702	0.0267709	-0.480343
b1961	dcm	DNA cytosine methylase (NCBI)	-0.286649	-0.146485	-0.178911	0.140555	-0.0900732	-0.0811145
b1962	yedJ	predicted phosphohydrolase (NCBI)	-0.140366	-0.0547095	0.0266842	0.159971	-0.139896	0.0273241
b1963	b1963	orf, hypothetical protein (VIMSS)	0.229281	0.180527	0.206493	0.0656277	0.196005	0.262176
b1967	hchA	chaperone protein HchA (NCBI)	-0.16516	-0.0196656	-0.0455793	-0.106359	-0.0570221	0.0457399
b1968	yedV	predicted sensory kinase in two-component regulatory system with YedW (NCBI)	-0.33356	-0.255922	-0.0798797	-0.113157	-0.281215	-0.0756189
b1969	yedW	putative 2-component transcriptional regulator (VIMSS)	-0.126059	0.0251868	-0.0631341	-0.216042	-0.105704	-0.0803136
b1970	yedX	hypothetical protein (NCBI)	0.232688	0.158691	-0.0634127	0.32617	-0.128536	0.155487
b1971	yedY	hypothetical protein (NCBI)	-0.0424377	0.181803	-0.0244155	0.138522	0.276709	0.156225
b1972	yedZ	hypothetical protein (NCBI)	0.0556859	-0.0663111	0.0396317	0.0455822	-0.267071	-0.10291
b1973	yodA	conserved metal-binding protein (NCBI)	-0.0163544	0.0732976	0.162019	0.0518075	-0.136659	0.055527
b1974	yodB	putative cytochrome (VIMSS)	0.0300133	0.0552835	0.0520753	0.0948987	0.124094	0.0825316
b1976	b1976	orf, hypothetical protein (VIMSS)	0.0530037	-0.163807	-0.16602	-0.292542	-0.582526	-0.0827394
b1978	yeeJ	adhesin (RefSeq)	0.0484538	0.0452068	0.0863246	0.0444391	0.0100624	0.00458849
b1981	shiA	shikimate transporter (NCBI)	0.180196	0.035159	0.0951878	0.245768	0.0837443	0.168762
b1982	amn	AMP nucleosidase (NCBI)	0.00199523	0.0404532	0.083768	0.0324005	0.0668196	-0.0253208
b1983	yeeN	hypothetical protein (NCBI)	0.038908	0.0771575	0.033694	-0.047577	0.159202	-0.076812
b1985	yeeO	predicted multidrug efflux system (RefSeq)	-0.0650285	-0.296558	-0.176582	-0.199588	-0.00375174	-0.186654
b1987	cbl	DNA-binding transcriptional activator of cysteine biosynthesis (NCBI)	-0.0633119	-0.0710017	-0.106912	-0.0555397	-0.0113823	-0.066893
b1988	nac	DNA-binding transcriptional dual regulator of nitrogen assimilation (NCBI)	0.0450496	-0.00698017	0.0407984	0.000970217	-0.198705	-0.0392116
b1990	erfK	conserved protein with NAD(P)-binding Rossmann-fold domain (NCBI)	0.0522875	0.03335	0.0102166	-0.00210887	-0.0201433	-0.0394127
b1991	cobT	nicotinate-nucleotide--dimethylbenzimidazolephosphoribosyltransferase (NCBI)	-0.143917	-0.217965	-0.0678213	-0.0449303	0.14481	-0.134727
b1992	cobS	cobalamin synthase (NCBI)	-0.258197	0.22439	-0.0380653	0.0184316	0.24459	-0.038454
b1993	cobU	adenosylcobinamide kinase/adenosylcobinamide-phosphate guanylyltransferase (NCBI)	-0.306645	-0.117793	0.0689108	0.0660142	-0.138999	-0.0820836
b1999	yeeP	putative histone (VIMSS)	0.431553	0.0901811	0.0718813	0.0431351	0.165365	0.0280784
b2001	b2001	orf, hypothetical protein (VIMSS)	-0.0378566	-0.0629327	0.0078366	-0.0704542	0.0421938	0.0182715
b2002	yeeS	CP4-44 prophage; predicted DNA repair protein (NCBI)	0.220035	0.19135	0.113145	0.107575	0.00808438	0.215564
b2003	yeeT	CP4-44 prophage; predicted protein (NCBI)	-0.0191709	-0.0561729	-0.0837208	-0.101692	-0.0601612	-0.00625212
b2004	yeeU	CP4-44 prophage; antitoxin of the YeeV-YeeU toxin-antitoxin system (NCBI)	0.514847	0.0111652	0.144384	0.0767121	0.198437	0.22765
b2005	yeeV	CP4-44 prophage; toxin of the YeeV-YeeU toxin-antitoxin system (NCBI)	-0.111549	-0.048949	0.0175107	-0.0194777	-0.000128409	0.0079521
b2006	yeeW	CP4-44 prophage; predicted protein (RefSeq)	0.0524055	0.219931	0.102551	-0.0212494	0.211195	0.120976
b2007	yeeX	conserved protein (RefSeq)	0.0120909	-0.326979	-0.840772	-0.504995	-0.589058	-0.726363
b2008	yeeA	conserved inner membrane protein (NCBI)	0.0252766	0.118998	-0.0240616	0.00736475	-0.0447367	0.0493295
b2009	sbmC	DNA gyrase inhibitor (NCBI)	-0.0352904	0.0702342	-0.0816794	-0.110496	0.0444546	-0.20019
b2010	dacD	penicillin binding protein 6b (VIMSS)	0.136909	0.0193662	0.0276279	-0.112474	0.161395	-0.0901161
b2011	sbcB	exonuclease I (NCBI)	0.0080953	0.129246	0.122425	0.0610566	0.161886	0.0660018
b2012	yeeD	hypothetical protein (NCBI)	-0.108794	-0.104468	0.106856	-0.188987	-0.15898	-0.00674263
b2013	yeeE	predicted inner membrane protein (NCBI)	0.119689	0.102598	0.154275	0.119879	0.112073	0.0522007
b2014	yeeF	putative amino acid/amine transport protein (VIMSS)	0.0527603	0.126414	0.00846209	-0.0464682	0.0523288	0.0660176
b2015	yeeY	putative transcriptional regulator LYSR-type (VIMSS)	-0.0430375	0.10767	0.0697553	-0.0316367	-0.041653	0.0856515
b2016	yeeZ	predicted epimerase, with NAD(P)-binding Rossmann-fold domain (NCBI)	0.00609102	0.0881419	0.105383	0.115965	0.0127441	0.0185597
b2017	yefM	orf, hypothetical protein (VIMSS)	-1.00017	-0.378385	-1.58799	-0.947989	-1.56394	-1.29277
b2019	hisG	ATP phosphoribosyltransferase (NCBI)	-0.0247852	-2.90196	-2.73709	-2.52832	-3.30987	-2.59576
b2020	hisD	histidinol dehydrogenase (NCBI)	0.0286757	-4.22693	-6.01176	-4.43709	-3.86636	-5.39689
b2021	hisC	histidinol-phosphate aminotransferase (NCBI)	0.164589	-3.72158	-5.60686	-4.29191	-3.51933	-5.04063
b2022	hisB	imidazoleglycerolphosphate dehydratase and histidinol-phosphate phosphatase (VIMSS)	-0.00545872	-4.64939	-5.02885	-3.71123	-4.05838	-4.60451
b2023	hisH	imidazole glycerol phosphate synthase subunit HisH (NCBI)	0.00732743	-4.4714	-4.9823	-3.91534	-4.24388	-4.53536
b2024	hisA	N-(5'-phospho-L-ribosyl-formimino)-5-amino-1-(5'- phosphoribosyl)-4-imidazolecarboxamide isomerase (VIMSS)	0.0450326	-4.21327	-3.96425	-3.33445	-4.26592	-3.59597
b2025	hisF	imidazole glycerol phosphate synthase subunit HisF (NCBI)	0.06083	-4.46638	-3.78084	-3.81279	-4.88019	-4.65805
b2026	hisI	bifunctional phosphoribosyl-AMP cyclohydrolase/phosphoribosyl-ATP pyrophosphatase protein (NCBI)	-0.0268841	-2.63498	-2.54267	-2.3527	-1.39014	-2.46878
b2027	wzzB	regulator of length of O-antigen component of lipopolysaccharide chains (VIMSS)	0.028819	0.0797167	0.110116	0.138352	0.170265	0.189325
b2028	ugd	UDP-glucose 6-dehydrogenase (NCBI)	-0.080755	-0.00293226	0.068146	0.00192264	0.00101022	-0.0161151
b2029	gnd	6-phosphogluconate dehydrogenase (NCBI)	0.0803973	-0.321493	-0.452915	-0.579069	-0.476507	-0.746561
b2032	wbbK	lipopolysaccharide biosynthesis protein (NCBI)	-0.0372637	-0.0480002	-0.0765242	0.0465971	0.0531107	-0.0361081
b2033	wbbJ	predicted acyl transferase (NCBI)	0.0710192	0.0147036	0.0303499	0.13076	0.135912	0.063265
b2034	wbbI	hypothetical protein (NCBI)	0.00496512	0.0554811	0.0274499	0.0920425	-0.00334339	-0.00254246
b2035	wbbH	O-antigen polymerase (NCBI)	0.0313015	0.107998	0.0840959	0.0214104	0.171376	0.15648
b2036	glf	UDP-galactopyranose mutase, FAD/NAD(P)-binding (NCBI)	-0.0878776	0.118387	0.0430765	0.0567325	0.0686957	0.028128
b2037	rfbX	predicted polisoprenol-linked O-antigen transporter (NCBI)	-0.0777437	0.140761	0.0695287	0.0286471	0.119196	0.0940681
b2038	rfbC	dTDP-4-deoxyrhamnose-3,5-epimerase (NCBI)	-0.0727851	-0.0460214	-0.798851	-0.285104	-0.0751147	-0.324995
b2039	rfbA	glucose-1-phosphate thymidylyltransferase (NCBI)	-0.141402	0.0764676	0.220147	0.131445	0.0480497	0.185392
b2040	rfbD	dTDP-4-dehydrorhamnose reductase subunit, NAD(P)-binding, of dTDP-L-rhamnose synthase (NCBI)	-0.0311878	-0.0677629	-0.73334	-0.223795	-0.0647169	-0.271199
b2041	rfbB	dTDP-glucose 4,6 dehydratase, NAD(P)-binding (NCBI)	0.105923	-0.0101252	0.0428777	-0.036117	0.0213476	-0.0601347
b2042	galF	predicted subunit with GalU (NCBI)	-0.0118047	-0.0276172	-0.297406	-0.0505365	0.0857299	-0.141383
b2043	wcaM	predicted colanic acid biosynthesis protein (NCBI)	-0.0825979	-0.055854	0.0274765	0.0313119	-0.0623301	0.0723821
b2044	wcaL	predicted glycosyl transferase (NCBI)	0.0542501	0.00995703	0.0699823	-0.106699	0.0555891	-0.010881
b2045	wcaK	predicted pyruvyl transferase (NCBI)	0.0253741	0.074301	0.0764501	0.0422788	0.0619519	0.00740667
b2046	wzxC	colanic acid exporter (NCBI)	0.0509346	-0.0242653	-0.0418344	-0.0647176	-0.0681044	-0.121683
b2047	wcaJ	predicted UDP-glucose lipid carrier transferase (NCBI)	0.166516	0.0495956	0.0269556	0.284043	-0.124736	-0.0066721
b2048	cpsG	phosphomannomutase (NCBI)	-0.0600474	-0.00152252	-0.0447183	0.111726	-0.0167246	0.00281787
b2049	cpsB	mannose-1-phosphate guanyltransferase (NCBI)	-0.0271369	0.173014	0.0240208	0.10076	0.0215433	0.180357
b2050	wcaI	predicted glycosyl transferase (NCBI)	-0.0721318	0.160396	0.0332088	-0.0309777	0.0196025	-0.0380346
b2051	wcaH	GDP-mannose mannosyl hydrolase (VIMSS)	0.163401	-0.21707	0.350394	0.0166512	0.177392	0.0331123
b2052	fcl	bifunctional GDP-fucose synthetase: GDP-4-dehydro-6-deoxy-D-mannose epimerase/ GDP-4-dehydro-6-L-deoxygalactose reductase (NCBI)	-0.0316956	0.0714787	0.0436127	0.0546533	0.0077436	-0.0586742
b2053	gmd	GDP-D-mannose dehydratase, NAD(P)-binding (NCBI)	0.112093	0.149281	0.110589	0.148864	0.0935646	0.147216
b2054	wcaF	predicted acyl transferase (NCBI)	-0.106632	-0.00423482	-0.050711	-0.0608214	0.333789	-0.0852658
b2055	wcaE	predicted glycosyl transferase (NCBI)	-0.349378	-0.397601	-0.400039	-0.409077	-0.421999	-0.385704
b2056	wcaD	predicted colanic acid polymerase (NCBI)	-0.164154	-0.0331782	-0.142755	-0.200105	-0.0455895	-0.187267
b2057	wcaC	predicted glycosyl transferase (NCBI)	0.0747601	0.0683385	-0.0451219	0.0178634	-0.0636423	-0.0927863
b2058	wcaB	predicted acyl transferase (NCBI)	-0.3964	-0.05233	-0.360311	-0.124867	-0.497114	-0.0234174
b2059	wcaA	predicted glycosyl transferase (NCBI)	0.00808709	0.285887	0.118798	0.307517	0.0905604	0.428867
b2060	b2060	orf, hypothetical protein (VIMSS)	0.0429653	-0.0185525	-0.0364091	0.000459182	0.104871	-0.107062
b2061	wzb	protein-tyrosine phosphatase (NCBI)	-0.114719	-0.118081	-0.138666	-0.294792	-0.116205	-0.442324
b2062	wza	lipoprotein required for capsular polysaccharide translocation through the outer membrane (NCBI)	-0.0419759	-0.0655026	-0.0371887	-0.0810223	-0.105993	-0.029865
b2063	yegH	putative transport protein (VIMSS)	-0.15475	0.257286	0.192367	0.125641	0.0811067	0.183081
b2064	asmA	predicted assembly protein (NCBI)	-0.298406	-0.257624	0.23593	0.231844	0.201877	0.331488
b2066	udk	uridine/cytidine kinase (VIMSS)	0.0267735	0.297957	0.144388	0.181033	0.0901539	0.202343
b2067	yegE	predicted diguanylate cyclase, GGDEF domain signalling protein (NCBI)	0.00135477	0.106686	0.058759	0.0705784	0.0226524	0.101273
b2068	alkA	3-methyl-adenine DNA glycosylase II (NCBI)	-0.100304	-0.0654606	-0.0888953	-0.217136	-0.105024	0.043006
b2069	yegD	putative heat shock protein (VIMSS)	-0.102838	-0.00999332	-0.0210674	-0.0348153	-0.0773527	-0.0412775
b2070	yegI	hypothetical protein (NCBI)	0.0179868	0.0151092	0.0375227	0.0340592	-0.00218935	-0.0367302
b2071	yegJ	hypothetical protein (NCBI)	-0.58023	0.245932	-0.0473427	-0.0207136	-0.258623	-0.358109
b2072	yegK	hypothetical protein (NCBI)	-0.0933266	-0.092081	-0.01537	-0.140134	-0.131828	0.0137661
b2073	yegL	hypothetical protein (NCBI)	-0.114757	-0.102049	-0.188511	-0.0526846	-0.10644	-0.059493
b2074	b2074	putative membrane protein (VIMSS)	-0.277607	-0.254304	-0.120321	-0.176684	-0.0256116	-0.207598
b2075	mdtB	multidrug efflux system, subunit B (NCBI)	-0.00394247	0.0255723	0.0419681	0.0611679	0.0325869	0.00923524
b2076	mdtC	multidrug efflux system, subunit C (NCBI)	0.0924893	0.0115084	0.00191588	0.0633664	0.0682422	-0.0177714
b2077	mdtD	multidrug efflux system protein (NCBI)	0.0485117	0.0561399	-0.0213376	-0.00784621	0.116478	0.0826638
b2078	baeS	sensory histidine kinase in two-component regulatory system with BaeR (NCBI)	-0.142958	-0.0409321	-0.0374107	-0.0336694	-0.178214	0.065106
b2079	baeR	DNA-binding response regulator in two-component regulatory system with BaeS (NCBI)	-0.0387401	-0.00811958	-0.00876647	-0.15145	0.0459166	-0.0532367
b2080	b2080	orf, hypothetical protein (VIMSS)	-0.0836702	0.131896	-0.0102323	0.0821462	0.588371	0.264762
b2081	yegQ	predicted peptidase (NCBI)	0.157812	-0.10046	-0.383081	-0.298812	-0.325266	-0.197864
b2082	ogrK	DNA-binding transcriptional regulator prophage P2 remnant (NCBI)	0.0984663	-0.188676	-0.00524527	-0.10964	-0.297458	-0.21808
b2083	yegZ	orf, hypothetical protein (VIMSS)	0.0590331	0.128478	0.530125	0.253357	0.529698	0.145117
b2085	b2085	orf, hypothetical protein (VIMSS)	-0.0303009	-0.0175288	-0.262512	0.00456013	0.162614	-0.256142
b2086	yegS	hypothetical protein (NCBI)	0.0397348	0.0214167	0.019284	0.00798259	-0.00809429	-0.00560016
b2091	gatD	galactitol-1-phosphate dehydrogenase, Zn-dependent and NAD(P)-binding (NCBI)	0.159857	0.157923	-0.0447391	-0.00804017	0.0103082	0.0882717
b2092	gatC	galactitol-specific enzyme IIC component of PTS (NCBI)	-0.100999	-0.230947	-0.248773	-0.300286	-0.376711	-0.273316
b2093	gatB	galactitol-specific enzyme IIB component of PTS (NCBI)	-0.00929118	-0.193182	-0.214184	-0.0500897	-0.134077	-0.172659
b2094	gatA	galactitol-specific enzyme IIA component of PTS (NCBI)	0.115704	-0.207259	-0.00114268	-0.0497549	-0.191451	-0.0163053
b2095	gatZ	D-tagatose 1,6-bisphosphate aldolase 2, subunit (NCBI)	0.00155262	-0.251017	-0.173352	-0.277204	-0.409433	-0.21562
b2096	gatY	tagatose-bisphosphate aldolase 1 (VIMSS)	-0.0337478	-0.363329	-0.444513	-0.484576	-0.491406	-0.444776
b2097	b2097	orf, hypothetical protein (VIMSS)	0.0628052	0.0459216	-0.040758	-0.0176079	-0.124742	-0.122099
b2098	yegT	predicted nucleoside transporter (NCBI)	0.00817355	-0.0101224	-0.0557017	0.0141446	-0.127432	0.0556016
b2099	yegU	predicted hydrolase (NCBI)	-0.191393	0.0871067	0.0126729	0.102135	-0.0582329	-0.0506407
b2100	yegV	predicted kinase (NCBI)	0.164131	0.0250197	-0.223622	-0.0944823	-0.100056	-0.0179801
b2101	yegW	predicted DNA-binding transcriptional regulator (NCBI)	-0.486158	-0.0513562	-0.189443	-0.0223456	-0.169223	0.165844
b2102	yegX	orf, hypothetical protein (VIMSS)	-0.0855271	-0.0185211	-0.0782785	0.0234028	-0.0625091	0.0338959
b2103	thiD	phosphomethylpyrimidine kinase (NCBI)	0.00691759	-0.0282366	0.0157124	0.0968367	0.165444	0.153117
b2104	thiM	hydroxyethylthiazole kinase (NCBI)	0.283169	0.232284	0.296423	0.22512	-0.0709348	0.0547612
b2105	yohL	hypothetical protein (NCBI)	-0.041792	-0.0624392	-0.172375	0.105687	-0.140822	0.0466897
b2106	yohM	membrane protein conferring nickel and cobalt resistance (NCBI)	-0.102702	-0.139484	0.0268018	-0.0232169	-0.0108345	0.00981125
b2107	b2107	orf, hypothetical protein (VIMSS)	0.043636	-0.0336925	-0.0423799	0.0620303	0.00758842	0.0504275
b2109	yehB	predicted outer membrane protein (NCBI)	-0.0211202	0.00183566	-0.126941	-0.111297	-0.0374128	-0.102812
b2110	yehC	predicted periplasmic pilin chaperone (NCBI)	-0.368438	-0.264754	-0.51099	-0.204115	-0.610466	0.153065
b2111	yehD	predicted fimbrial-like adhesin protein (NCBI)	-0.159271	0.0556602	-0.147132	0.00244257	-0.392956	0.070383
b2112	yehE	hypothetical protein (NCBI)	-0.105575	-0.038761	-0.0498008	-0.084297	-0.0298218	-0.0855313
b2113	mrp	putative ATPase (VIMSS)	0.0103107	0.0823877	-0.0505985	-0.0915364	-0.00319701	-0.0678327
b2114	metG	methionyl-tRNA synthetase (NCBI)	0.438304	0.244578	0.252661	0.00192569	-0.125267	0.0651815
b2118	yehI	hypothetical protein (NCBI)	-0.00517713	0.00926314	0.0112334	-0.00938465	-0.0463496	0.0152157
b2119	yehL	orf, hypothetical protein (VIMSS)	-0.0216098	0.103592	-0.148547	-0.14935	-0.00436011	-0.108202
b2120	yehM	hypothetical protein (NCBI)	0.00400176	0.0426678	0.198516	0.0161839	0.186561	0.100057
b2121	yehP	hypothetical protein (NCBI)	-0.148528	-0.0384854	-0.112497	-0.0485986	-0.0183969	-0.103283
b2122	yehQ	orf, hypothetical protein (VIMSS)	-0.0512248	0.0513142	0.0464499	-0.00607482	0.0667859	-0.00838152
b2123	yehR	orf, hypothetical protein (VIMSS)	0.109645	-0.10151	-0.167022	-0.0156972	-0.0469817	-0.0641759
b2124	yehS	hypothetical protein (NCBI)	-0.0188031	-0.0479717	0.0642922	-0.0415738	0.0456549	-0.0628415
b2125	yehT	orf, hypothetical protein (VIMSS)	0.0658224	-0.0382133	-0.00310772	-0.0841994	0.0287761	0.0137711
b2126	yehU	predicted sensory kinase in two-component system with YehT (NCBI)	0.0282876	0.0383283	-0.0413711	-0.0401573	0.0539905	0.0171433
b2127	mlrA	DNA-binding transcriptional regulator (NCBI)	-0.0483593	-0.00768441	-0.0688373	0.0623042	-0.00282467	0.0716173
b2128	yehW	predicted transporter subunit: membrane component of ABC superfamily (NCBI)	-0.0138312	-0.233572	0.0798737	0.0189208	-0.192401	-0.0228897
b2129	yehX	predicted transporter subunit: ATP-binding component of ABC superfamily (NCBI)	0.0660959	0.0888346	-0.0772871	-0.0625846	0.0658631	-0.108933
b2130	yehY	predicted transporter subunit: membrane component of ABC superfamily (NCBI)	0.166334	0.0267166	-0.0231783	-0.0658536	-0.00894736	0.109554
b2131	yehZ	predicted transporter subunit: periplasmic-binding component of ABC superfamily (NCBI)	0.0855876	0.0448633	-0.0280538	0.160181	0.209677	0.0806385
b2132	bglX	beta-D-glucoside glucohydrolase, periplasmic (NCBI)	-0.0519173	-0.0790772	-0.109857	-0.0135779	-0.0663286	-0.0149951
b2133	dld	D-lactate dehydrogenase, FAD-binding, NADH independent (NCBI)	0.0156848	0.00986752	0.0236524	0.15736	-0.00658924	0.0220149
b2134	pbpG	penicillin-binding protein 7 (VIMSS)	-0.102709	0.00919531	0.139874	0.0246012	0.0420399	0.126876
b2135	yohC	orf, hypothetical protein (VIMSS)	-0.0455428	-0.0747264	0.00307165	-0.0151031	0.131677	-0.0819784
b2136	yohD	orf, hypothetical protein (VIMSS)	-0.0287289	0.0557109	-0.0544054	-0.284402	-0.000618812	-0.128808
b2137	yohF	predicted oxidoreductase with NAD(P)-binding Rossmann-fold domain (NCBI)	0.0596737	0.066715	0.0556579	-0.0221595	0.142127	-0.00537082
b2139	mdtQ	orf, hypothetical protein (VIMSS)	0.0749064	0.156771	0.0575902	0.0671247	-0.000172862	0.0669381
b2140	dusC	tRNA-dihydrouridine synthase C (NCBI)	0.00796042	-0.0518348	0.0484698	-0.00493009	0.0103693	0.181762
b2141	yohJ	hypothetical protein (NCBI)	-0.189623	0.0029958	0.106388	-0.060193	0.291546	-0.0525792
b2142	yohK	predicted inner membrane protein (NCBI)	-0.00750381	-0.0796677	-0.051783	-0.11799	-0.141922	-0.0295847
b2143	cdd	cytidine deaminase (NCBI)	0.282794	-0.0938957	0.0558705	0.117832	-0.0756829	0.103786
b2144	sanA	hypothetical protein (NCBI)	-0.0260567	-0.0246531	0.174105	0.251096	0.237209	0.327504
b2145	yeiS	predicted inner membrane protein (NCBI)	-0.00973175	0.254569	0.25494	0.206028	0.117047	0.308373
b2146	yeiT	predicted oxidoreductase (NCBI)	0.141687	0.0640471	0.058575	0.146168	0.0252842	0.120424
b2147	yeiA	putative oxidoreductase (VIMSS)	0.0450036	0.0420675	-0.0659368	-0.014794	-0.0260895	-0.01395
b2148	mglC	beta-methylgalactoside transporter inner membrane component (NCBI)	0.0786424	0.0246577	-0.00168609	0.0523839	0.0628928	0.0645534
b2149	mglA	fused methyl-galactoside transporter subunits of ABC superfamily: ATP-binding components (NCBI)	-0.0526262	0.0732465	0.0226195	-0.0390833	-0.0152118	-0.0144988
b2150	mglB	methyl-galactoside transporter subunit (NCBI)	-0.164311	-0.137868	-0.0399563	-0.247283	-0.297999	-0.330354
b2151	galS	DNA-binding transcriptional repressor (NCBI)	-0.164249	-0.0419096	0.029756	0.0235891	-0.0964883	0.0355759
b2152	yeiB	conserved inner membrane protein (NCBI)	0.0147773	0.0378876	-0.0843847	0.00530287	-0.0555536	-0.131726
b2154	yeiG	predicted esterase (NCBI)	0.263349	0.300386	0.207405	0.312131	0.320587	0.201079
b2155	cirA	ferric iron-catecholate outer membrane transporter (NCBI)	0.0238124	-0.00429714	-0.0100609	-0.0117766	-0.0653072	0.0744968
b2156	lysP	lysine transporter (NCBI)	-0.000245621	0.06144	-0.0414244	0.189597	0.168864	0.169661
b2157	yeiE	predicted DNA-binding transcriptional regulator (NCBI)	-0.153823	0.00849351	0.052735	-0.137308	0.0713607	0.0173858
b2158	yeiH	conserved inner membrane protein (NCBI)	0.15914	0.0348158	-0.0260635	-0.0277059	-0.0189177	-0.0296299
b2159	nfo	endonuclease IV (NCBI)	0.0195115	0.0152761	0.0817564	-0.0070724	0.130547	-0.0641923
b2160	yeiI	predicted kinase (NCBI)	0.120501	0.0668065	0.00468604	0.0528944	-0.111819	-0.0076008
b2161	yeiJ	predicted nucleoside transporter (NCBI)	0.0444759	-0.0367914	-0.0361361	0.103503	-0.0357132	-0.0641441
b2162	rihB	ribonucleoside hydrolase 2 (NCBI)	0.139375	-0.0185777	-0.065842	-0.11766	-0.109221	-0.128379
b2163	yeiL	putative transcriptional regulator (VIMSS)	-0.147772	-0.115298	-0.0813802	0.0113351	-0.0944522	-0.184099
b2164	yeiM	predicted nucleoside transporter (NCBI)	0.0387503	-0.0605359	0.0739359	0.0207643	-0.00293698	0.0338138
b2165	yeiN	hypothetical protein (NCBI)	-0.0227258	0.046494	0.0439216	0.118135	-0.0730643	0.0127369
b2166	yeiC	predicted kinase (NCBI)	-0.0869542	0.0128719	-0.039535	0.00767718	-0.00765223	-0.0899177
b2167	fruA	fused fructose-specific PTS enzymes: IIBcomponent/IIC components (NCBI)	-0.00652143	0.00405643	-0.0574612	0.0369774	0.0356786	-0.0899608
b2168	fruK	1-phosphofructokinase (NCBI)	-1.02902	-0.269682	-0.792661	0.321749	-0.195688	-0.263967
b2169	fruB	fused fructose-specific PTS enzymes: IIA component/HPr component (NCBI)	0.0196331	0.0895011	0.00072642	0.0902493	-0.102239	0.0430793
b2170	setB	lactose/glucose efflux system (NCBI)	-0.0206841	-0.244197	-0.0550339	-0.054566	-0.204184	-0.0207514
b2171	yeiP	putative elongation factor (VIMSS)	-0.0492847	0.0116885	-0.0187171	0.0533901	0.0345271	-0.0204273
b2172	yeiQ	predicted dehydrogenase, NAD-dependent (NCBI)	-0.0533513	0.101818	0.0717667	-0.0780744	-0.00822686	0.153006
b2173	yeiR	predicted enzyme (NCBI)	-0.111749	-0.0556583	-0.0707966	-0.0420346	-0.023023	-0.0437371
b2174	b2174	orf, hypothetical protein (VIMSS)	0.22006	-0.0496264	0.199525	0.0989173	-0.0665884	0.0891329
b2175	spr	predicted peptidase, outer membrane lipoprotein (NCBI)	-0.363661	0.00362662	0.977108	0.665702	-0.0237897	0.912461
b2176	rtn	hypothetical protein (NCBI)	0.0076106	0.0326525	0.104149	0.0335846	-0.00554902	0.131076
b2177	yejA	orf, hypothetical protein (VIMSS)	-0.00803362	-0.00276683	0.0506648	0.00189538	-0.068477	-0.0849062
b2178	yejB	predicted oligopeptide transporter subunit (NCBI)	-0.0241914	-0.0194267	0.0721793	-0.0935943	0.00600871	0.0687785
b2179	yejE	predicted oligopeptide transporter subunit (NCBI)	-0.107643	-0.037595	-0.0746213	-0.129503	-0.0390718	-0.0858782
b2180	yejF	fused predicted oligopeptide transporter subunits of ABC superfamilly: ATP-binding components (NCBI)	-0.0610268	-0.0492137	-0.00459904	-0.10117	-0.0150583	-0.0652256
b2181	yejG	hypothetical protein (NCBI)	-0.385954	0.0667888	-0.0220226	-0.0949391	-0.270316	-0.130793
b2182	bcr	bicyclomycin/multidrug efflux system (NCBI)	-0.01444	-0.173483	-0.286322	-0.12644	-0.204009	-0.172811
b2183	rsuA	16S rRNA pseudouridylate 516 synthase (NCBI)	-0.146561	-0.0376949	0.11627	0.112346	-0.0194679	0.0509451
b2184	yejH	predicted ATP-dependet helicase (NCBI)	0.0944608	0.0301322	0.187454	0.0760716	0.00174239	0.113161
b2186	yejK	nucleoid-associated protein NdpA (NCBI)	-0.0395716	0.0841872	0.0947472	0.0598376	0.130446	-0.0710004
b2187	yejL	hypothetical protein (NCBI)	-0.176806	-0.0697575	-0.399631	-0.116045	-0.000161971	-0.392754
b2188	yejM	predicted hydrolase, inner membrane (NCBI)	-0.0473031	-1.98838	-1.05759	-1.05679	-1.22723	-1.01234
b2190	yejO	predicted autotransporter outer membrane protein (RefSeq)	-0.00746503	0.0624396	-0.0208084	-0.0250164	0.0225236	0.0370322
b2193	narP	DNA-binding response regulator in two-component regulatory system with NarQ or NarX (NCBI)	-0.0730671	0.0381432	0.183899	0.0129584	0.175183	0.0220016
b2194	ccmH	heme lyase, CcmH subunit (NCBI)	0.0219723	-0.0234403	-0.011584	-0.00645138	-0.0378926	0.00949154
b2195	ccmG	periplasmic thioredoxin of cytochrome c-type biogenesis (NCBI)	0.0130868	0.137858	0.0193774	-0.0121252	0.104404	0.0555891
b2196	ccmF	heme lyase, CcmF subunit (NCBI)	0.0460376	0.00846403	0.0245501	0.0730271	0.0423213	0.0500301
b2197	ccmE	periplasmic heme chaperone (NCBI)	-0.187856	0.0100324	-0.147542	-0.198145	0.055174	-0.173546
b2198	ccmD	cytochrome c biogenesis protein (NCBI)	0.326898	-0.0404824	-0.0312002	0.155407	0.208854	0.301057
b2199	ccmC	heme exporter subunit (NCBI)	0.0822383	-0.0214174	0.0198541	-0.0484373	0.0178772	-0.0273887
b2200	ccmB	heme exporter subunit (NCBI)	0.21806	0.113641	0.0884529	0.102982	0.223539	0.164899
b2201	ccmA	ATP binding protein of heme exporter A (VIMSS)	0.102126	0.0473692	0.0226744	0.194114	0.209688	0.0375084
b2202	napC	nitrate reductase, cytochrome c-type, periplasmic (NCBI)	0.0972569	0.204756	0.0802095	0.0834445	0.235799	0.113553
b2203	napB	cytochrome c-type protein (VIMSS)	0.186522	0.116942	0.191558	0.105115	0.216385	0.0537683
b2204	napH	quinol dehydrogenase membrane component (NCBI)	-0.215945	-0.182668	-0.261517	-0.366615	-0.288416	-0.209605
b2205	napG	quinol dehydrogenase periplasmic component (NCBI)	0.153014	0.162881	0.112919	0.198135	0.14348	0.167988
b2206	napA	nitrate reductase, periplasmic, large subunit (NCBI)	0.169977	0.0456274	0.0522515	0.0681735	0.087741	0.126521
b2207	napD	assembly protein for periplasmic nitrate reductase (NCBI)	-0.20301	0.011711	0.0154277	0.0151564	-0.203411	-0.155155
b2208	napF	ferredoxin-type protein, predicted role in electron transfer to periplasmic nitrate reductase (NapA) (NCBI)	0.0379158	-0.149478	-0.13814	-0.0747568	-0.200795	-0.261246
b2209	eco	ecotin precursor (NCBI)	0.281244	0.793845	0.439792	0.585617	0.0603835	0.607221
b2210	mqo	malate:quinone oxidoreductase (NCBI)	0.0721148	0.0545087	0.0375742	-0.0637257	-0.00788017	0.0550125
b2211	yojI	fused predicted multidrug transport subunits of ABC superfamily: membrane component/ATP-binding component (NCBI)	-0.0252326	0.049569	-0.0110426	0.0572978	0.0619446	0.0907144
b2212	alkB	oxidative demethylase of N1-methyladenine or N3-methylcytosine DNA lesions (NCBI)	-0.204724	-0.182739	-0.0773961	-0.106337	-0.208561	-0.0369064
b2213	ada	fused DNA-binding transcriptional dual regulator/O6-methylguanine-DNA methyltransferase (NCBI)	-0.146686	-0.0486788	-0.118864	-0.272401	-0.0596817	-0.141788
b2214	yojL	predicted thiamine biosynthesis lipoprotein (NCBI)	0.0196928	-0.0243048	-0.121524	-0.169672	-0.217309	-0.276642
b2215	ompC	outer membrane porin protein C (NCBI)	0.629842	-0.358356	0.128831	0.142708	-0.366803	0.229339
b2216	rcsD	phosphotransfer intermediate protein in two-component regulatory system with RcsBC (NCBI)	-0.392239	-0.184589	-0.322102	-0.282701	-0.188644	-0.334156
b2217	rcsB	DNA-binding response regulator in two-component regulatory system with RcsC and YojN (NCBI)	0.478446	0.0804614	0.324998	0.175571	0.109929	0.332824
b2218	rcsC	hybrid sensory kinase in two-component regulatory system with RcsB and YojN (RefSeq)	-0.172619	0.0290395	-0.107245	-0.0488395	-0.0395368	-0.0617523
b2219	atoS	sensory histidine kinase in two-component regulatory system with AtoC (NCBI)	0.350497	0.104227	0.0848192	0.0555745	0.143275	0.102374
b2220	atoC	fused response regulator of ato operon, in two-component system with AtoS: response regulator/sigma54 interaction protein (NCBI)	0.0470986	-0.0244733	0.0136788	-0.00443947	-0.0962481	-0.0570398
b2221	atoD	acetyl-CoA:acetoacetyl-CoA transferase, alpha subunit (NCBI)	-0.0708107	-0.101371	-0.104881	0.0340985	-0.0364929	-0.134799
b2222	atoA	acetyl-CoA:acetoacetyl-CoA transferase, beta subunit (NCBI)	-0.0590972	-0.0874369	-0.168167	-0.0509686	-0.16463	-0.0382621
b2223	atoE	short chain fatty acid transporter (NCBI)	-0.00265426	0.023657	0.110267	0.00515472	0.0267541	0.0855691
b2224	atoB	acetyl-CoA acetyltransferase (NCBI)	0.0516425	0.0353169	0.0347596	0.159619	0.0458699	0.146614
b2225	yfaP	hypothetical protein (NCBI)	0.213119	0.200504	0.228646	0.196175	0.232359	0.0193966
b2226	yfaQ	hypothetical protein (NCBI)	-0.0898721	0.0301933	-0.116593	-6.80272e-05	0.0104476	0.00665628
b2229	b2229	orf, hypothetical protein (VIMSS)	0.464673	0.231433	0.112126	0.0926608	0.337859	-0.000797172
b2230	yfaA	orf, hypothetical protein (VIMSS)	0.00341199	0.0608786	0.0243755	0.0333477	0.0035957	0.0419781
b2233	yfaL	adhesin (NCBI)	-0.0351809	0.00520564	0.0433936	0.0360007	0.103258	-0.0740884
b2236	yfaE	predicted 2Fe-2S cluster-containing protein (NCBI)	-0.228155	0.32734	0.0704527	-0.0969837	0.553599	0.0820295
b2237	inaA	hypothetical protein (NCBI)	0.15354	0.316552	0.261007	0.235499	-0.209246	0.0517391
b2239	glpQ	periplasmic glycerophosphodiester phosphodiesterase (NCBI)	-0.00528396	-0.00523346	-0.048538	-0.104002	-0.133998	0.0377949
b2240	glpT	sn-glycerol-3-phosphate transporter (NCBI)	-0.0258383	-0.0413845	-0.0156355	-0.04448	-0.0584344	-0.110742
b2241	glpA	sn-glycerol-3-phosphate dehydrogenase (anaerobic), large subunit, FAD/NAD(P)-binding (NCBI)	-0.00224785	0.166804	0.0501125	0.195035	0.188995	0.13645
b2242	glpB	anaerobic glycerol-3-phosphate dehydrogenase subunit B (NCBI)	-0.0032085	-0.0749547	-0.000357347	0.0431001	-0.0347327	0.0262131
b2243	glpC	sn-glycerol-3-phosphate dehydrogenase (anaerobic), small subunit (NCBI)	0.0703039	0.131966	0.125454	0.0242798	0.0460795	0.0777568
b2244	yfaD	hypothetical protein (NCBI)	0.0785463	0.115167	0.0184519	0.0834563	0.0531436	0.0695314
b2245	yfaU	predicted 2,4-dihydroxyhept-2-ene-1,7-dioic acid aldolase (NCBI)	-0.00600464	-0.150567	-0.0622802	-0.0349617	0.136541	-0.0643784
b2246	b2246	putative transport protein (VIMSS)	0.137046	-0.0102993	-0.0786938	0.033178	-0.0336745	-0.0711463
b2247	yfaW	predicted enolase (RefSeq)	-0.0688639	-0.0981618	0.0053785	-0.00597216	0.00307067	-0.0624245
b2248	yfaX	predicted DNA-binding transcriptional regulator (NCBI)	-0.114926	0.2938	0.361075	0.17597	0.478477	0.132242
b2249	yfaY	competence damage-inducible protein A (NCBI)	-0.00953232	-0.0442983	0.0633332	-0.0818348	0.125109	0.00196216
b2250	b2250	orf, hypothetical protein (VIMSS)	0.0445729	-0.129081	0.0194997	0.0629828	0.0981186	0.0424276
b2251	yfaO	predicted NUDIX hydrolase (NCBI)	0.151526	0.0170064	0.0604045	-0.0223536	0.144118	-0.0823716
b2252	ais	hypothetical protein (NCBI)	-0.196821	-0.26847	-0.305293	-0.124487	-0.446229	-0.209039
b2253	arnB	uridine 5'-(beta-1-threo-pentapyranosyl-4-ulose diphosphate) aminotransferase, PLP-dependent (RefSeq)	0.0405888	0.0673176	0.0233999	0.0111875	-0.0721199	0.0595048
b2254	yfbF	undecaprenyl phosphate-L-Ara4FN transferase (NCBI)	0.0671341	-0.0684873	-0.0629045	0.039858	0.0224591	-0.075928
b2255	yfbG	hypothetical protein (NCBI)	0.0344693	0.0368516	0.0276285	-0.0121603	0.0606271	0.0485665
b2256	yfbH	hypothetical protein (NCBI)	-0.035772	-0.149602	-0.176216	-0.0467894	-0.20256	-0.0252198
b2257	arnT	4-amino-4-deoxy-L-arabinose transferase (NCBI)	0.0438917	-0.0320788	-0.0747729	0.0256198	0.0258281	-0.0289234
b2258	b2258	putative transport/receptor protein (VIMSS)	-0.152685	0.0999632	-0.124636	0.0237961	-0.194118	-0.517796
b2259	pmrD	polymyxin resistance protein B (VIMSS)	-0.524423	-0.441414	-0.471824	-0.0870636	0.0365868	-0.00808747
b2260	menE	O-succinylbenzoic acid--CoA ligase (NCBI)	0.0346039	-0.0453355	-0.0568322	-0.0462577	-0.0927392	0.00752179
b2261	menC	O-succinylbenzoate synthase (NCBI)	0.0818781	0.0919567	-0.0967506	-0.0847163	0.050999	-0.0817119
b2262	menB	naphthoate synthase (NCBI)	0.630946	0.120667	0.138378	0.0914742	0.303233	0.314517
b2263	yfbB	predicted peptidase (NCBI)	-0.3533	-0.259194	-0.357685	-0.2431	-0.299503	-0.0904061
b2264	menD	2-succinyl-6-hydroxy-2, 4-cyclohexadiene-1-carboxylate synthase (NCBI)	0.0813197	-0.0265352	-0.0334346	0.073358	0.0684993	-0.0491042
b2265	menF	isochorismate hydroxymutase 2, menaquinone biosynthesis (VIMSS)	-0.131398	-0.0603231	-0.199076	-0.0641349	-0.248487	-0.159257
b2266	elaB	hypothetical protein (NCBI)	-0.106348	-0.0565007	-0.0771531	-0.000842122	0.118448	0.115794
b2267	elaA	predicted acyltransferase with acyl-CoA N-acyltransferase domain (NCBI)	-0.107596	-0.11214	0.0414727	-0.11264	-0.000399884	0.0793033
b2268	elaC	orf, hypothetical protein (VIMSS)	0.00488558	0.0800896	0.0709157	0.0766149	-0.0156611	0.0962517
b2270	yfbK	hypothetical protein (NCBI)	0.0466636	0.00838779	-0.0492252	-0.0858515	-0.056133	0.0367161
b2271	yfbL	putative aminopeptidase (VIMSS)	-0.0619742	-0.0608077	-0.12114	-0.00292288	-0.208711	-0.186831
b2272	yfbM	hypothetical protein (NCBI)	0.221873	0.224197	0.168328	0.367305	0.18064	-0.0564651
b2274	yfbO	predicted protein (RefSeq)	-0.281488	-0.27773	-0.268663	-0.272827	-0.112122	-0.140663
b2275	yfbP	TPR-like repeats-containing protein (NCBI)	-0.0107761	-0.0469862	-0.06545	-0.0469345	0.145386	0.0571702
b2276	nuoN	NADH:ubiquinone oxidoreductase, membrane subunit N (RefSeq)	-1.63903	-0.341441	-0.38399	-0.182691	-0.106537	-0.275597
b2277	nuoM	NADH dehydrogenase subunit M (NCBI)	-1.42188	-0.301962	-0.286438	-0.268454	-0.0720349	-0.187075
b2278	nuoL	NADH dehydrogenase subunit L (NCBI)	-1.39973	-0.28665	-0.25074	-0.325898	-0.0525417	-0.243069
b2279	nuoK	NADH dehydrogenase subunit K (NCBI)	-1.53602	-0.179126	-0.324491	-0.216311	0.221093	-0.120307
b2280	nuoJ	NADH dehydrogenase subunit J (NCBI)	-1.47883	-0.0763929	-0.375795	-0.0567433	-0.335556	-0.228119
b2281	nuoI	NADH dehydrogenase subunit I (NCBI)	-1.32846	-0.145109	-0.343572	-0.124309	0.102736	-0.543834
b2282	nuoH	NADH dehydrogenase subunit H (NCBI)	-1.25077	-0.708245	-0.318214	-0.0256779	0.0940473	-0.319848
b2283	nuoG	NADH:ubiquinone oxidoreductase, chain G (RefSeq)	-1.48689	-0.214064	-0.593166	-0.164528	0.0484256	-0.154243
b2284	nuoF	NADH:ubiquinone oxidoreductase, chain F (NCBI)	-1.62043	-0.548454	-0.319864	-0.263745	-0.0790018	-0.223264
b2285	nuoE	NADH dehydrogenase subunit E (NCBI)	-1.91798	-0.747733	-0.788158	-0.43928	-0.52217	-0.394662
b2286	nuoC	NADH:ubiquinone oxidoreductase, chain C,D (RefSeq)	-1.31953	-0.531525	-0.415848	-0.223469	-0.0234297	-0.483483
b2287	nuoB	NADH dehydrogenase subunit B (NCBI)	-1.14909	-0.156058	-0.143002	-0.0266677	-0.314481	0.0371321
b2288	nuoA	NADH dehydrogenase I chain A (VIMSS)	-1.00782	-0.293596	-0.281383	-0.601461	0.0828815	0.156527
b2289	lrhA	DNA-binding transcriptional repressor of flagellar, motility and chemotaxis genes (NCBI)	-0.385729	-0.155111	-0.174091	-0.130124	-0.0849305	-0.274744
b2290	yfbQ	aspartate aminotransferase (NCBI)	-0.161318	-1.1255	-0.164179	-0.146113	-0.180011	0.00742369
b2291	yfbR	hypothetical protein (NCBI)	-0.543286	-0.162234	-0.108898	-0.339585	-0.344209	-0.305422
b2292	yfbS	predicted transporter (NCBI)	-0.0270304	0.0173039	0.0178078	-0.00024065	0.0333812	0.0244376
b2293	yfbT	putative phosphatase (VIMSS)	0.012224	0.458096	-0.147553	-0.010487	0.518731	0.292939
b2294	b2294	orf, hypothetical protein (VIMSS)	-0.0476154	0.0650922	0.110861	0.155779	0.110358	0.094234
b2295	yfbV	hypothetical protein (NCBI)	0.124375	0.0905607	-0.0552325	0.0868908	-0.00565982	0.0610582
b2297	pta	phosphate acetyltransferase (NCBI)	-0.565464	-0.541083	-0.29896	-0.576198	-0.266152	-0.526082
b2298	yfcC	putative S-transferase (VIMSS)	0.0409067	0.0524133	0.0680908	-0.0131616	-0.00686828	-0.0353225
b2299	yfcD	predicted NUDIX hydrolase (NCBI)	-0.319088	-0.20208	-0.711801	-0.511265	-0.0169188	-0.75127
b2300	yfcE	orf, hypothetical protein (VIMSS)	0.26718	-0.00262897	-0.244856	-0.0556723	0.00647894	-0.0165453
b2301	yfcF	predicted enzyme (NCBI)	0.133413	0.146896	0.427003	0.223428	0.0852562	0.307563
b2302	yfcG	predicted glutathione S-transferase (NCBI)	0.0712397	0.117566	0.0973126	0.049049	0.0907812	0.0764992
b2303	folX	D-erythro-7,8-dihydroneopterin triphosphate 2'-epimerase and dihydroneopterin aldolase (NCBI)	0.110627	0.240675	0.141073	0.030072	0.0389268	-0.0540662
b2304	yfcH	conserved protein with NAD(P)-binding Rossmann-fold domain (NCBI)	-0.146248	-0.106339	-0.167864	-0.17611	-0.0871036	-0.141146
b2305	yfcI	hypothetical protein (NCBI)	-0.0155987	0.0464218	-0.0761914	0.0193986	0.0585405	0.0471023
b2306	hisP	histidine/lysine/arginine/ornithine transporter subunit (NCBI)	-0.0452745	0.0704109	0.128037	0.10642	-0.0241967	0.0364853
b2307	hisM	histidine/lysine/arginine/ornithine transporter subunit (NCBI)	-0.0236128	-0.104903	-0.0367019	-0.104583	-0.0550304	0.0147485
b2308	hisQ	histidine/lysine/arginine/ornithine transporter subunit (NCBI)	-0.0709879	-0.0311275	0.0308968	0.0194108	-0.0132708	-0.036434
b2309	hisJ	histidine/lysine/arginine/ornithine transporter subunit (NCBI)	-0.146967	0.156399	-0.0334003	0.00631175	0.106382	0.0408824
b2310	argT	lysine/arginine/ornithine transporter subunit (NCBI)	-0.0494689	0.0340766	0.0485073	-0.019003	-0.0325971	0.123682
b2312	purF	amidophosphoribosyltransferase (NCBI)	-0.480844	-4.70089	-5.67088	-4.81571	-4.26621	-5.57054
b2313	cvpA	membrane protein required for colicin V production (NCBI)	-0.130667	-1.07937	-0.643603	-0.776898	-0.247069	-0.411144
b2314	dedD	putative lipoprotein (VIMSS)	0.320023	0.319352	0.643553	0.542154	0.478957	0.795167
b2317	dedA	conserved inner membrane protein (NCBI)	0.0933049	-0.104501	0.123708	0.335672	0.192508	0.27664
b2318	truA	tRNA pseudouridine synthase A (NCBI)	-1.02758	-0.596126	-0.269702	-0.69554	-0.947369	-0.323248
b2319	usg	hypothetical protein (NCBI)	-0.144049	0.104149	0.276998	0.172611	-0.0746223	0.0807485
b2320	pdxB	erythronate-4-phosphate dehydrogenase (NCBI)	0.0166108	-0.298213	-0.508202	-0.714587	-0.995121	-0.665976
b2321	flk	predicted flagella assembly protein (NCBI)	0.0193504	0.0435195	-0.0125358	0.0130961	0.0111698	0.0896945
b2322	yfcJ	predicted transporter (NCBI)	0.0224393	-0.00842319	0.00188379	-0.0515372	-0.106771	0.0354024
b2324	b2324	putative peptidase (VIMSS)	-0.0059543	0.0826384	-0.0137705	-0.0643551	0.0569251	-0.150337
b2325	yfcL	hypothetical protein (NCBI)	0.151013	0.228365	0.122337	0.151222	0.164933	0.120417
b2326	yfcM	hypothetical protein (NCBI)	0.11862	0.066398	0.0346606	0.178286	0.00811898	0.0739374
b2327	yfcA	conserved inner membrane protein (NCBI)	-0.172394	-0.0297466	0.0128708	0.0431257	0.191992	0.0905173
b2328	mepA	penicillin-insensitive murein endopeptidase (NCBI)	0.00696923	0.0522217	0.0763086	-0.00299084	0.0523432	0.0408102
b2329	aroC	chorismate synthase (NCBI)	0.00774372	-4.38353	-4.93448	-4.84465	-4.98868	-5.3842
b2330	yfcB	putative adenine-specific methylase (VIMSS)	-1.15435	-0.704856	-1.05936	-0.985641	-2.09438	-1.61592
b2331	yfcN	hypothetical protein (NCBI)	0.130278	0.0485239	-0.0126412	-0.120388	-0.0927941	-0.0584737
b2332	b2332	orf, hypothetical protein (VIMSS)	0.0682467	0.0719177	0.0341766	0.0785828	0.118041	0.0920358
b2333	yfcP	predicted fimbrial-like adhesin protein (NCBI)	0.0843905	-0.073644	-0.0132314	-0.0155091	-0.0388417	0.0656793
b2334	yfcQ	predicted fimbrial-like adhesin protein (NCBI)	-0.0367536	-0.0675039	-0.169458	-0.115767	-0.0392943	-0.127504
b2335	yfcR	predicted fimbrial-like adhesin protein (NCBI)	-0.12433	0.0144679	0.0567739	0.0186512	-0.0263555	0.00220621
b2336	yfcS	predicted periplasmic pilus chaperone (NCBI)	0.164517	0.0857211	-0.039307	0.0412304	-0.00581866	-0.0179402
b2339	yfcV	predicted fimbrial-like adhesin protein (NCBI)	0.0694192	0.0980804	0.0519294	0.0989037	0.0460464	0.0671897
b2340	sixA	phosphohistidine phosphatase (NCBI)	-0.669832	-0.616427	-0.763031	-1.23462	-1.00818	-1.0361
b2341	yfcX	fused enoyl-CoA hydratase and epimerase and isomerase/3-hydroxyacyl-CoA dehydrogenase (NCBI)	0.186101	0.0756665	-0.0747178	-0.0834844	-0.0516018	-0.0986331
b2342	yfcY	acetyl-CoA acetyltransferase (NCBI)	0.0197784	-0.0734553	-0.00535981	-0.00988725	-0.0665108	-0.0141107
b2343	b2343	orf, hypothetical protein (VIMSS)	-0.069975	0.209939	-0.0828815	-0.0358867	0.0793447	0.0477801
b2344	fadL	long-chain fatty acid outer membrane transporter (RefSeq)	-0.0862754	-0.0130969	0.0362547	-0.0592446	-0.135253	-0.120769
b2346	vacJ	predicted lipoprotein (NCBI)	0.255426	0.0864509	-0.0721717	-0.0023245	0.0218102	-0.0744463
b2347	yfdC	predicted inner membrane protein (NCBI)	-0.123805	0.0909429	0.0194291	0.0174192	-0.0128621	-0.0244833
b2349	intS	CPS-53 (KpLE1) prophage; predicted prophage CPS-53 integrase (NCBI)	-0.0807156	-0.198333	-0.124518	-0.195723	-0.101653	-0.261586
b2350	yfdG	CPS-53 (KpLE1) prophage; bactoprenol-linked glucose translocase (flippase) (NCBI)	-0.37465	0.0178691	0.388706	0.276209	0.0877514	0.332459
b2351	yfdH	CPS-53 (KpLE1) prophage; bactoprenol glucosyl transferase (NCBI)	0.150037	0.0934434	0.0386599	0.108878	0.0534973	0.0723292
b2352	yfdI	CPS-53 (KpLE1) prophage; predicted inner membrane protein (NCBI)	-0.139699	-0.454072	-0.289217	-0.288484	-0.146362	-0.411304
b2353	tfaS	orf, hypothetical protein (VIMSS)	-0.00854149	0.0135141	-0.0431658	-0.0535655	-0.085313	0.0387522
b2354	yfdK	CPS-53 (KpLE1) prophage; conserved protein (NCBI)	0.00979643	0.0113257	0.156046	0.0604501	-0.134274	0.0122245
b2355	yfdL	CPS-53 (KpLE1) prophage; conserved protein (RefSeq)	0.10572	0.0610853	0.00722842	0.0645304	-0.100276	-0.0117559
b2356	yfdM	orf, hypothetical protein (VIMSS)	0.0410111	0.0623383	0.0900642	0.171416	0.0436678	0.355683
b2357	yfdN	CPS-53 (KpLE1) prophage; predicted protein (NCBI)	-0.0292064	-0.0401489	-0.200785	-0.237089	-0.225716	-0.0863902
b2358	oweS	CPS-53 (KpLE1) prophage; predicted defective phage replication protein O (RefSeq)	0.215702	0.046878	0.0288801	-0.0240036	0.0077651	-0.180101
b2359	yfdP	CPS-53 (KpLE1) prophage; predicted protein (RefSeq)	0.0176449	0.0769049	0.134252	-0.00743465	-0.0723535	0.033443
b2360	yfdQ	CPS-53 (KpLE1) prophage; predicted protein (NCBI)	-0.0810511	-0.0104415	-0.0885107	-0.0406456	-0.0988675	-0.0415196
b2361	b2361	orf, hypothetical protein (VIMSS)	0.167329	0.136788	0.0115591	0.14364	0.033717	0.00963976
b2362	yfdS	CPS-53 (KpLE1) prophage; predicted protein (NCBI)	-0.144379	-0.26036	-0.266366	0.112422	-0.315248	-0.244375
b2363	yfdT	CPS-53 (KpLE1) prophage; predicted protein (NCBI)	-0.122485	-0.310521	-0.0999588	-0.228975	0.211668	-0.0631309
b2364	dsdC	DNA-binding transcriptional dual regulator (NCBI)	0.0626558	-0.0256387	-0.061049	0.0283525	-0.0464343	-0.0411738
b2365	dsdX	predicted transporter (NCBI)	0.00260444	-0.0658391	-0.0794595	-0.0292783	-0.00193092	-0.030795
b2366	dsdA	D-serine dehydratase (NCBI)	-0.0261859	0.0677381	0.0588079	-0.101038	-0.120164	-0.0785804
b2367	emrY	predicted multidrug efflux system (NCBI)	-0.138722	-0.105688	-0.0997811	-0.0463371	-0.0744237	0.00762869
b2368	emrK	EmrKY-TolC multidrug resistance efflux pump, membrane fusion protein component (NCBI)	0.136589	0.00363394	-0.0206541	0.0663286	0.048907	-0.0947739
b2369	evgA	DNA-binding response regulator in two-component regulatory system with EvgS (NCBI)	-0.215585	0.0253822	-0.23222	-0.0863156	0.12057	0.00365329
b2370	evgS	hybrid sensory histidine kinase in two-component regulatory system with EvgA (NCBI)	-0.110956	-0.0360842	-0.0326129	-0.0713923	0.0178901	-0.0638924
b2371	yfdE	putative enzyme (VIMSS)	0.136208	0.0232587	-0.0970695	-0.0224631	0.035945	0.0752996
b2372	yfdV	predicted transporter (NCBI)	0.044263	0.104707	0.0251026	0.12243	0.101817	-0.00609709
b2373	oxc	hypothetical protein (NCBI)	-0.0324731	-0.028946	-0.0797192	-0.0719929	-0.0358334	-0.108849
b2374	frc	formyl-coenzyme A transferase (NCBI)	0.00320166	0.0182164	-0.0449674	0.0264895	-0.00466617	0.0222841
b2375	yfdX	hypothetical protein (NCBI)	-0.0510954	0.0896059	-0.0467184	-0.0289673	-0.420327	-0.170885
b2376	ypdI	predicted lipoprotein involved in colanic acid biosynthesis (NCBI)	0.0456335	0.0305362	-0.337472	-0.0309541	-0.23146	-0.177047
b2377	yfdY	predicted inner membrane protein (NCBI)	-0.205678	-0.0211449	-0.132533	-0.0307751	-0.229071	0.0218995
b2378	ddg	putative heat shock protein (VIMSS)	0.174725	0.0310764	0.143782	0.0620672	0.0238092	-0.102727
b2379	yfdZ	hypothetical protein (NCBI)	-0.092355	-0.0686669	-0.0457552	0.0644401	-0.114906	0.0106406
b2380	ypdA	predicted sensory kinase in two-component system with YpdB (NCBI)	-0.121466	-0.025184	-0.156345	-0.176377	-0.153047	-0.164139
b2381	ypdB	predicted response regulator in two-component system withYpdA (NCBI)	-0.0487773	0.0716646	0.174076	0.0159676	0.147987	-0.0138738
b2382	ypdC	predicted DNA-binding protein (NCBI)	0.0587322	0.173898	0.0515143	0.0733423	0.0903894	0.144788
b2383	ypdD	fused predicted PTS enzymes: Hpr component/enzyme I component/enzyme IIA component (NCBI)	-0.00108425	-0.00545332	-0.0796336	-0.0506611	-0.112323	-0.0855972
b2384	ypdE	predicted peptidase (NCBI)	0.084659	0.0285418	-0.0052871	0.0353393	0.042678	0.0139442
b2385	ypdF	predicted peptidase (NCBI)	-0.10496	-0.128999	0.015279	-0.0240698	-0.146091	-0.0384218
b2386	ypdG	predicted enzyme IIC component of PTS (NCBI)	-0.0849612	-0.0979735	-0.0499382	-0.0535606	-0.0193296	-0.0255474
b2387	ypdH	predicted enzyme IIB component of PTS (NCBI)	0.0751688	-0.00344526	-0.0388754	0.0676838	0.049779	-0.030309
b2388	glk	glucokinase (NCBI)	-0.0564755	0.169168	0.137981	0.094711	-0.113541	0.14804
b2389	yfeO	hypothetical protein (NCBI)	-0.0216147	-0.016334	0.0582194	0.0169799	-0.0582993	-0.0131647
b2390	ypeC	hypothetical protein (NCBI)	-0.0623514	0.00661536	-0.0106409	0.0124367	0.0154824	-0.0056125
b2392	mntH	manganese transport protein MntH (NCBI)	-0.00888804	-0.0351074	0.0982723	-0.0426953	-0.000227559	0.0759128
b2393	nupC	nucleoside (except guanosine) transporter (NCBI)	-0.191354	0.142224	0.157314	0.056325	-0.00988887	0.00305857
b2395	yfeA	orf, hypothetical protein (VIMSS)	0.0471291	0.0681396	0.0594609	0.094438	0.0350168	0.0363748
b2398	yfeC	orf, hypothetical protein (VIMSS)	0.959834	0.25633	0.135355	-0.0798356	0.690305	-0.120931
b2399	yfeD	predicted DNA-binding transcriptional regulator (RefSeq)	0.101324	-0.0138073	-0.0226137	-0.00193105	-0.0823608	-0.115381
b2405	xapR	DNA-binding transcriptional activator (NCBI)	0.0449341	-0.0158551	0.064041	0.128949	-0.0784271	0.10643
b2406	xapB	xanthosine transporter (NCBI)	0.0416125	0.0195684	0.0443858	0.0531484	0.00793473	0.134309
b2407	xapA	purine nucleoside phosphorylase (NCBI)	-0.150343	-0.0629066	0.0523835	-0.0560442	-0.0314753	-0.100511
b2408	yfeN	conserved outer membrane protein (NCBI)	0.123074	0.063737	-0.12229	-0.0425369	-0.0739656	-0.0108455
b2409	yfeR	predicted DNA-binding transcriptional regulator (NCBI)	0.305546	0.0475877	0.0768322	0.168272	0.383366	0.0850555
b2410	yfeH	predicted inner membrane protein (NCBI)	-0.197154	0.0334754	-0.130787	-0.211272	0.0173125	0.109343
b2413	cysZ	putative sulfate transport protein CysZ (NCBI)	0.0344029	-0.0989673	-0.0755471	-0.135438	-0.141215	-0.140483
b2414	cysK	cysteine synthase A, O-acetylserine sulfhydrolase A subunit (NCBI)	-0.755636	-2.73959	-3.02675	-1.92533	-1.55977	-2.46602
b2418	pdxK	pyridoxine kinase (NCBI)	-0.0692099	-0.0724108	-0.834819	0.227727	-0.395082	0.101114
b2419	yfeK	hypothetical protein (NCBI)	-0.339076	-0.395408	-0.525795	-0.405341	-0.511775	-0.618696
b2420	yfeS	hypothetical protein (NCBI)	-0.017933	0.00388381	-0.20044	-0.140516	-0.0914198	-0.0876613
b2421	cysM	cysteine synthase B (O-acetylserine sulfhydrolase B) (NCBI)	-0.0601045	0.335241	0.199462	0.153958	0.0961147	0.136181
b2422	cysA	sulfate/thiosulfate transporter subunit (NCBI)	-0.119606	-1.08741	-1.12803	-0.953951	-0.545336	-1.28898
b2424	cysU	sulfate/thiosulfate transporter subunit (NCBI)	0.101759	-1.0206	-1.08046	-1.13675	-1.48473	-1.56355
b2425	cysP	thiosulfate transporter subunit (NCBI)	-0.0542169	-0.329982	-0.435725	-0.4213	-0.12234	-0.419283
b2426	ucpA	putative oxidoreductase (VIMSS)	-0.067248	0.00645712	-0.0637355	0.0443401	0.257701	-0.188295
b2427	yfeT	predicted DNA-binding transcriptional regulator (NCBI)	0.01489	-0.0392059	-0.0675837	-0.0264353	0.0728504	0.0258324
b2428	yfeU	N-acetylmuramic acid-6-phosphate etherase (NCBI)	0.0451474	0.0871022	0.203357	-0.0229346	0.0976892	0.105502
b2429	murP	N-acetylmuramic acid phosphotransfer permease (NCBI)	0.0428283	0.034123	0.0277428	0.0101146	0.0230202	0.0160184
b2430	b2430	putative beta-lactamase (VIMSS)	0.147734	0.0352612	-0.0168939	0.0518861	0.0218547	0.0114224
b2431	b2431	orf, hypothetical protein (VIMSS)	-0.0196191	0.0192821	-0.0960806	0.0369627	-0.012931	-0.0727196
b2432	yfeY	hypothetical protein (NCBI)	-0.0766921	-0.00533653	-0.0691588	-0.139811	-0.00444623	0.015216
b2433	b2433	orf, hypothetical protein (VIMSS)	-0.147235	0.0789799	0.113426	-0.127892	-0.353318	-0.0565022
b2434	b2434	orf, hypothetical protein (VIMSS)	0.0800297	-0.0171539	0.130503	0.296819	0.113292	0.139817
b2435	amiA	N-acetylmuramoyl-l-alanine amidase I (NCBI)	0.118229	0.547466	0.585933	0.336166	0.777035	0.706656
b2436	hemF	coproporphyrinogen III oxidase (NCBI)	0.0588006	-0.0378548	-0.125461	0.122552	0.0858363	-0.184742
b2437	yfeG	predicted DNA-binding transcriptional regulator (NCBI)	0.00553935	0.0935966	0.0804116	0.122384	0.15841	0.230047
b2438	b2438	orf, hypothetical protein (VIMSS)	-0.118937	-0.0935963	-0.0321621	-0.128116	0.00698136	-0.0132088
b2439	eutL	predicted carboxysome structural protein with predicted role in ethanolamine utilization (NCBI)	-0.0767157	-0.0892735	0.0459406	-0.0123344	-0.0762277	0.0771342
b2440	eutC	ethanolamine ammonia-lyase small subunit (NCBI)	0.144723	0.0821881	0.185994	0.202776	0.260882	0.0591097
b2441	eutB	ethanolamine ammonia-lyase, heavy chain (VIMSS)	0.0552988	0.0915857	-0.0226538	-0.119616	-0.0675061	-0.182115
b2442	intZ	CPZ-55 prophage; predicted integrase (RefSeq)	-0.0680679	0.148334	0.0779071	0.116177	-0.047663	0.0191739
b2443	yffL	CPZ-55 prophage; predicted protein (NCBI)	-0.0547405	-0.0961847	0.062972	0.0785069	-0.0190044	0.0265655
b2444	yffM	CPZ-55 prophage; predicted protein (NCBI)	0.00893399	0.0240564	-0.0164422	-0.0895745	-0.122144	-0.305955
b2445	yffN	CPZ-55 prophage; predicted protein (RefSeq)	0.0963766	0.125467	-0.222094	-0.063643	0.0689775	-0.143046
b2446	yffO	CPZ-55 prophage; predicted protein (NCBI)	0.0957491	0.352781	0.159962	0.0738744	0.341017	0.377747
b2447	yffP	CPZ-55 prophage; predicted protein (NCBI)	-0.0414258	-0.0578018	-0.12443	-0.104501	-0.240146	-0.0873937
b2448	yffQ	CPZ-55 prophage; predicted protein (RefSeq)	-0.365868	-0.125342	-0.0635279	-0.172902	-0.134651	0.1657
b2449	yffR	CPZ-55 prophage; predicted protein (NCBI)	0.191876	0.138002	0.215354	0.0805295	0.161833	0.0631647
b2450	yffS	CPZ-55 prophage; predicted protein (RefSeq)	-0.129705	-0.0715762	0.578914	0.377301	0.000689129	0.336272
b2451	eutA	reactivating factor for ethanolamine ammonia lyase (NCBI)	0.0669549	0.149901	0.0783425	-0.00663066	0.0762267	0.0224236
b2452	eutH	predicted inner membrane protein (NCBI)	0.0654578	0.122126	0.063297	-0.0140382	-0.00170805	0.0960281
[truncated: 1,790 more rows]
[truncated: 4 more columns]

## Sheet: Supp Data 1B. yggS 
sysName	Gene	description	LB	M9	2.5x 4dPN/PN	5x 4dPN/PN	12.5x 4dPN/PN	250x 4dPN/PN		Average fitness of M9 + 4dPN/PN	Difference in fitness M9 versus M9 + 4dPN/PN	The yggS mutant has a fitness score in untreated M9 that is almost 9 times higher than M9 + 4dPN/PN
b2951	yggS	predicted enzyme (NCBI)	-0.269507	0.610105	-5.56764	-4.25857	-4.60412	-4.94295		-4.84332	5.45342	8.9385
