# Supplementary material for: 4′-Deoxypyridoxine disrupts vitamin B6 homeostasis in Escherichia coli K12 through combined inhibition of cumulative B6 uptake and PLP-dependent enzyme activity
Source: Microbiology (Reading). 2023 Apr 11;169(4):001319. doi: 10.1099/mic.0.001319 (PMC10202323; doi:10.1099/mic.0.001319)
Supplement: Supplementary material 3 [file mic-169-1319-s003.xlsx]

## Sheet: VariantCalling_SummaryStats
Read File Information (JTBS1)
	read file	reads	bases	passed filters	average	longest	mapped
errors	S1_S179_R1_001	2051035	301943024	1	147.2 bases	151 bases	0.998
errors	S1_S179_R2_001	2049329	308670638	0.999	150.6 bases	151 bases	0.933
	total	4100364	610613662	1	148.9 bases	151 bases	0.965
Reference Sequence Information (JTBS1)
		seq id	length	fit mean	fit dispersion	% mapped reads	description
coverage	distribution	CP009273	4631469	123.2	3.3	1	Escherichia coli BW25113, complete genome.
		total	4631469			1
fit dispersion is the ratio of the variance to the mean for the negative binomial fit. It is =1 for Poisson and >1 for over-dispersed data.
Read File Information (JTBS2)
	read file	reads	bases	passed filters	average	longest	mapped
errors	S2_S180_R1_001	1834233	270901654	1	147.7 bases	151 bases	0.997
errors	S2_S180_R2_001	1832378	275994200	0.999	150.6 bases	151 bases	0.943
	total	3666611	546895854	0.999	149.2 bases	151 bases	0.97
Reference Sequence Information (JTBS2)
		seq id	length	fit mean	fit dispersion	% mapped reads	description
coverage	distribution	CP009273	4631469	114.5	3.3	1	Escherichia coli BW25113, complete genome.
		total	4631469			1
fit dispersion is the ratio of the variance to the mean for the negative binomial fit. It is =1 for Poisson and >1 for over-dispersed data.
Read File Information (JTBS3)
	read file	reads	bases	passed filters	average	longest	mapped
errors	S3_S181_R1_001	2038773	301558861	1	147.9 bases	151 bases	0.997
errors	S3_S181_R2_001	2035962	306660606	0.999	150.6 bases	151 bases	0.946
	total	4074735	608219467	0.999	149.3 bases	151 bases	0.972
Reference Sequence Information (JTBS3)
		seq id	length	fit mean	fit dispersion	% mapped reads	description
coverage	distribution	CP009273	4631469	127.2	3.8	1	Escherichia coli BW25113, complete genome.
		total	4631469			1
fit dispersion is the ratio of the variance to the mean for the negative binomial fit. It is =1 for Poisson and >1 for over-dispersed data.

## Sheet: JTBS1_VariantCalling
Predicted mutations						RA = read alignment	MC = missing coverage	JC = new junction
evidence	position	mutation	annotation	gene	description
RA	1732969	T→C	I290T (ATC→ACC)	purR →	transcriptional repressor, hypoxanthine‑binding
RA	1896112	T→C	intergenic (‑270/‑193)	yoaE ← / → manX	putative membrane protein/conserved protein/fused mannose‑specific PTS enzymes: IIA component/IIB component
MC JC	2530458	Δ39 bp	coding (101‑139/852 nt)	pdxK ←	pyridoxal‑pyridoxamine kinase/hydroxymethylpyrimidine kinase
Unassigned missing coverage evidence
seq id	start	end	size	←reads	reads→	gene	description
CP009273	3088769	3089216	448	59 [55]	[50] 58	[yggS]–[yggT]	[yggS],[yggT]
Unassigned new junction evidence
seq id	position	reads (cov)	reads (cov)	score	skew	freq	annotation	gene	product
CP009273	360104 =	NA (NA)	220 (1.750)	62/296	0.1	0.627	intergenic (‑38/+557)	lacZ/lacI	pseudogene, truncated/DNA‑binding transcriptional repressor
CP009273	= 360286	131 (1.040)					intergenic (‑220/+375)	lacZ/lacI	pseudogene, truncated/DNA‑binding transcriptional repressor

## Sheet: JTBS2_VariantCalling
Predicted mutations						RA = read alignment	MC = missing coverage	JC = new junction
evidence	position	mutation	annotation	gene	description
RA	1732969	T→C	I290T (ATC→ACC)	purR →	transcriptional repressor, hypoxanthine‑binding
RA	1896112	T→C	intergenic (‑270/‑193)	yoaE ← / → manX	putative membrane protein/conserved protein/fused mannose‑specific PTS enzymes: IIA component/IIB component
MC JC	2530458	Δ39 bp	coding (101‑139/852 nt)	pdxK ←	pyridoxal‑pyridoxamine kinase/hydroxymethylpyrimidine kinase
Unassigned missing coverage evidence
seq id	start	end	size	←reads	reads→	gene	description
CP009273	3088762	3089219	458	68 [47]	[43] 76	[yggS]–[yggT]	[yggS],[yggT]
Unassigned new junction evidence
seq id	position	reads (cov)	reads (cov)	score	skew	freq	annotation	gene	product
CP009273	360104 =	NA (NA)	179 (1.580)	56/296	0.1	0.601	intergenic (‑38/+557)	lacZ/lacI	pseudogene, truncated/DNA‑binding transcriptional repressor
CP009273	= 360286	119 (1.050)					intergenic (‑220/+375)	lacZ/lacI	pseudogene, truncated/DNA‑binding transcriptional repressor
CP009273	1203246 =	24 (0.210)	96 (0.950)	39/264	0.6	0.819	coding (290/630 nt)	stfP	e14 prophage; uncharacterized protein
CP009273	1205075 =	21 (0.210)					pseudogene (1/501 nt)	stfE	pseudogene, e14 prophage; side tail fiber protein fragment family;Phage or Prophage Related
CP009273	= 1203261	24 (0.210)	83 (0.820)	38/264	0.6	0.797	coding (305/630 nt)	stfP	e14 prophage; uncharacterized protein
CP009273	= 1205058	21 (0.210)					pseudogene (18/501 nt)	stfE	pseudogene, e14 prophage; side tail fiber protein fragment family;Phage or Prophage Related

## Sheet: JTBS3_VariantCalling
Predicted mutations						RA = read alignment	MC = missing coverage	JC = new junction
evidence	position	mutation	annotation	gene	description
RA	1732969	T→C	I290T (ATC→ACC)	purR →	transcriptional repressor, hypoxanthine‑binding
RA	1896112	T→C	intergenic (‑270/‑193)	yoaE ← / → manX	putative membrane protein/conserved protein/fused mannose‑specific PTS enzymes: IIA component/IIB component
MC JC	2530458	Δ39 bp	coding (101‑139/852 nt)	pdxK ←	pyridoxal‑pyridoxamine kinase/hydroxymethylpyrimidine kinase
Unassigned missing coverage evidence
seq id	start	end	size	←reads	reads→	gene	description
CP009273	3088762	3089216	455	61 [40]	[50] 56	[yggS]–[yggT]	[yggS],[yggT]
Unassigned new junction evidence
seq id	position	reads (cov)	reads (cov)	score	skew	freq	annotation	gene	product
CP009273	360104 =	NA (NA)	162 (1.280)	63/296	0.1	0.565	intergenic (‑38/+557)	lacZ/lacI	pseudogene, truncated/DNA‑binding transcriptional repressor
CP009273	= 360286	125 (0.990)					intergenic (‑220/+375)	lacZ/lacI	pseudogene, truncated/DNA‑binding transcriptional repressor
